# Supplementary material for: An H4K16 histone acetyltransferase mediates decondensation of the X chromosome in C. elegans males
Source: Epigenetics Chromatin. 2016 Oct 19;9:44. doi: 10.1186/s13072-016-0097-x (PMC5070013; doi:10.1186/s13072-016-0097-x)
Supplement: Supplementary file 6 — Additional file 6: Table S1. The list of ChIP-seq data sets and their GEO accession numbers. [file 13072_2016_97_MOESM6_ESM.xlsx]

## Sheet: ChIP-seq Samples
GEO accession number	Target	Antiboby	Antibody information	Stage	Strain	mapped reads	Matching Input GEO accession number
GSM2231272	H4K16ac	07-329	Millipore	L3s	N2	25237087	GSM2231275
GSM2231273	H4K16ac	07-329	Millipore	L3s	N2	18184180	GSM2231276
GSM2231274	H4K16ac	07-329	Millipore	L3s	N2	16220225	GSM2231277
GSM2231278	H4K16ac	07-329	Millipore	L3s	TY1072	16308212	GSM2231281
GSM2231279	H4K16ac	07-329	Millipore	L3s	TY1073	20783026	GSM2231282
GSM2231280	H4K16ac	07-329	Millipore	L3s	TY1074	18555635	GSM2231283
