# Supplementary material for: An H4K16 histone acetyltransferase mediates decondensation of the X chromosome in C. elegans males
Source: Epigenetics Chromatin. 2016 Oct 19;9:44. doi: 10.1186/s13072-016-0097-x (PMC5070013; doi:10.1186/s13072-016-0097-x)
Supplement: Supplementary file 7 — Additional file 7: Table S2. The list of mRNA-seq data sets and their GEO accession numbers, average RPKM expression levels for data sets and DESeq2 analysis results for differential expression. [file 13072_2016_97_MOESM7_ESM.xlsx]

## Sheet: Samples
GEO accession number	Stage	Strain	mapped reads	Description
GSM2231284	L3s	N2	29927943	N2 L3 rep1
GSM2231285	L3s	N2	26455316	N2 L3 rep2
GSM2231286	L3s	N2	27504823	N2 L3 rep3
GSM2231287	L3s	N2	30399760	N2 L3 rep4
GSM2231288	L3s	EKM71	27450556	EKM71 (dpy-21) L3 rep1
GSM2231289	L3s	EKM71	26602266	EKM71 (dpy-21) L3 rep2
GSM2231290	L3s	EKM71	19917318	EKM71 (dpy-21) L3 rep3
GSM2231291	L3s	EKM71	22953396	EKM71 (dpy-21) L3 rep4
GSM2231292	L3s	TY1072, Vector RNAi	23093586	TY1072 (her-1; sdc-2), Vector RNAi L3 rep1
GSM2231293	L3s	TY1072, Vector RNAi	22390429	TY1072 (her-1; sdc-2), Vector RNAi L3 rep2
GSM2231294	L3s	TY1072, Vector RNAi	26723544	TY1072 (her-1; sdc-2), Vector RNAi L3 rep3
GSM2231295	L3s	TY1072, Vector RNAi	26800336	TY1072 (her-1; sdc-2), Vector RNAi L3 rep4
GSM2231296	L3s	TY1072, Vector RNAi	26289125	TY1072 (her-1; sdc-2), Vector RNAi L3 rep5
GSM2231297	L3s	TY1072, MYS-1 RNAi	35351872	TY1072 (her-1; sdc-2), MYS-1 RNAi L3 rep1
GSM2231298	L3s	TY1072, MYS-1 RNAi	26274641	TY1072 (her-1; sdc-2), MYS-1 RNAi L3 rep2
GSM2231299	L3s	TY1072, MYS-1 RNAi	21704696	TY1072 (her-1; sdc-2), MYS-1 RNAi L3 rep3
GSM2231300	L3s	TY1072, MYS-1 RNAi	20433971	TY1072 (her-1; sdc-2), MYS-1 RNAi L3 rep4
GSM2231301	L3s	TY1072, MYS-1 RNAi	27454439	TY1072 (her-1; sdc-2), MYS-1 RNAi L3 rep5

## Sheet: Mean RPKM
Sequence_Name_Gene	Gene_WB_ID	Gene_Public_Name	N2_L3_mean_RPKM	EKM71_L3_mean_RPKM	TY1072_vector_RNAi_L3_mean_RPKM	TY1072_mys-1_RNAi_L3_mean_RPKM
Y110A7A.10	WBGene00000001	aap-1	13.3744	14.026	18.5619	19.1087
F27C8.1	WBGene00000002	aat-1	12.8056	8.13867	15.88	17.664
F07C3.7	WBGene00000003	aat-2	22.1761	42.5003	18.3199	18.0671
F52H2.2	WBGene00000004	aat-3	25.1227	48.0386	30.3157	29.2863
T13A10.10	WBGene00000005	aat-4	10.3635	6.10654	8.48881	8.94524
C55C2.5	WBGene00000006	aat-5	21.2354	24.8282	51.2393	44.7405
T11F9.4	WBGene00000007	aat-6	14.4593	7.22986	13.0726	12.1338
F54D12.3	WBGene00000008	aat-7	0.5493	0.723772	0.318425	0.571484
F28F9.4	WBGene00000009	aat-8	1.09063	0.699253	0.686397	0.765818
Y53H1C.1	WBGene00000010	aat-9	14.2172	10.7005	12.499	13.8407
C50F2.9	WBGene00000012	abf-1	0.779412	0	1.29978	0.923443
C50F2.10	WBGene00000013	abf-2	4.68966	3.28917	4.67408	4.66083
F54B8.5	WBGene00000014	abf-3	0	0	0.563232	0.934964
Y38H6C.22	WBGene00000015	abf-4	0.256332	1.28648	2.58905	1.43784
T22H6.5	WBGene00000016	abf-5	1.66663	19.6995	37.5473	26.6821
T22H6.7	WBGene00000017	abf-6	2.28744	15.2408	44.6674	31.0731
M79.1	WBGene00000018	abl-1	16.522	23.2143	15.796	15.7691
C24F3.5	WBGene00000019	abt-1	0.0181516	0.00482287	0.0327437	0.0536043
F12B6.1	WBGene00000020	abt-2	7.04788	8.29616	12.6844	10.4709
F55G11.9	WBGene00000021	abt-3	0.321202	0.0251786	0.0429406	0.0503301
Y39D8C.1	WBGene00000022	abt-4	16.7045	15.4309	12.6082	11.8014
Y53C10A.9	WBGene00000023	abt-5	0.0181573	0.0205833	0.0889541	0.151981
AC3.3	WBGene00000024	abu-1	4.00127	2.41772	3.70042	3.16937
F19G12.7	WBGene00000025	abu-2	0.00638335	0	0.021261	0.04843
F31A3.1	WBGene00000026	abu-3	0	0	0	0
Y5H2A.3	WBGene00000027	abu-4	0.627439	0.413538	0.24456	0.239372
Y105C5A.4	WBGene00000028	abu-5	0	0	0	0
C03A7.7	WBGene00000029	abu-6	8.75728	2.78256	2.84431	4.73184
C03A7.8	WBGene00000030	abu-7	7.11117	3.54088	3.99056	4.26728
C03A7.14	WBGene00000031	abu-8	42.2903	42.2511	56.03	43.4841
R09F10.2	WBGene00000032	abu-9	0	0	0	0
F35A5.3	WBGene00000033	abu-10	19.9328	29.5193	29.6356	22.3674
T01D1.6	WBGene00000034	abu-11	42.3062	22.5011	26.646	28.9412
W09B12.1	WBGene00000035	ace-1	7.75269	11.2407	14.1849	13.3951
Y44E3A.2	WBGene00000036	ace-2	35.0918	35.4546	42.9466	38.9318
Y48B6A.8	WBGene00000037	ace-3	4.49087	3.40033	10.2611	9.69215
Y48B6A.7	WBGene00000038	ace-4	0.433366	0.90181	3.23826	2.51695
C42D8.5	WBGene00000039	acn-1	146.167	168.647	144.377	148.559
ZK455.1	WBGene00000040	aco-1	106.696	199.824	156.602	133.213
F54H12.1	WBGene00000041	aco-2	238.306	221.043	393.742	392.353
K11G12.2	WBGene00000042	acr-2	4.19855	6.94189	3.7803	4.07962
K11G12.7	WBGene00000043	acr-3	0.384637	0.897134	0.948309	0.836666
K03F8.2	WBGene00000044	acr-5	3.7519	2.56539	1.82157	2.12581
ZK973.5	WBGene00000045	acr-6	0.146497	0.237093	0.531492	0.52817
T09A5.3	WBGene00000046	acr-7	1.45698	2.06974	2.52665	2.52174
ZC504.2	WBGene00000047	acr-8	7.26687	10.8799	8.50301	7.85805
C40C9.2	WBGene00000048	acr-9	1.87932	4.02986	2.88035	2.77357
R02E12.8	WBGene00000049	acr-10	0.345406	0.524257	0.703666	0.784814
D2092.3	WBGene00000050	acr-11	1.54454	1.28582	2.17414	2.24734
R01E6.4	WBGene00000051	acr-12	4.77913	8.61593	5.53026	6.11682
T05C12.2	WBGene00000053	acr-14	1.11176	1.21793	2.29549	2.17826
F25G6.4	WBGene00000054	acr-15	5.08361	3.52876	6.7361	6.59518
F25G6.3	WBGene00000055	acr-16	10.6409	4.69761	5.9784	7.68738
F53E10.2	WBGene00000056	acr-17	0.724734	0.274628	1.58519	1.84527
F28F8.1	WBGene00000057	acr-18	0.955504	1.2701	2.00056	2.40421
C31H5.3	WBGene00000058	acr-19	3.65414	3.60988	2.94445	4.09709
R06A4.10	WBGene00000059	acr-20	2.91603	2.40591	2.47739	2.76827
F27B3.2	WBGene00000060	acr-21	3.47042	1.40935	2.21556	2.62616
F48E3.7	WBGene00000061	lgc-11	0.419637	2.15584	3.41527	2.68389
F59B1.9	WBGene00000062	acr-23	7.51122	4.93086	2.04637	2.93581
T04C12.6	WBGene00000063	act-1	248.72	170.089	359.952	358.074
T04C12.5	WBGene00000064	act-2	254.205	282.8	236.215	241.083
T04C12.4	WBGene00000065	act-3	387.57	368.781	448.454	479.358
M03F4.2	WBGene00000066	act-4	2062.62	2543.71	1922.96	1865.61
T25C8.2	WBGene00000067	act-5	1151.62	1034.67	825.695	1037
F17C8.1	WBGene00000068	acy-1	10.7489	11.7019	12.7063	12.3969
C10F3.3	WBGene00000069	acy-2	1.53359	1.41017	2.27084	2.16569
C44F1.5	WBGene00000070	acy-3	15.4433	16.2094	19.9927	19.6985
T01C2.1	WBGene00000071	acy-4	3.76677	4.18478	5.68144	5.04375
F39C12.2	WBGene00000072	add-1	14.4932	20.7189	7.63555	8.28602
F57F5.4	WBGene00000073	add-2	14.9064	16.7474	19.0726	16.4967
C04A11.4	WBGene00000074	adm-2	14.1123	28.6044	17.2268	17.4218
ZK154.7	WBGene00000075	adm-4	7.12162	8.533	7.35425	6.56007
H15N14.1	WBGene00000079	adr-1	42.9513	39.0466	60.2987	60.5579
T20H4.4	WBGene00000080	adr-2	17.0067	17.2585	20.8934	20.84
Y50D7A.7	WBGene00000081	ads-1	138.827	112.998	149.59	149.824
C02B4.1	WBGene00000082	adt-1	46.9626	31.428	7.95595	12.4175
F08C6.1	WBGene00000083	adt-2	67.6844	150.693	97.0462	85.4083
D2030.10	WBGene00000084	aex-1	2.51611	2.53677	3.98105	3.70722
T14B1.2	WBGene00000085	aex-2	3.42285	3.95863	2.47857	2.65979
C02H7.3	WBGene00000086	aex-3	7.59913	11.9087	10.9154	10.2905
F32A7.6	WBGene00000088	aex-5	17.3925	17.2005	15.5037	14.5585
Y87G2A.4	WBGene00000089	aex-6	27.0646	26.4045	21.6151	20.6248
B0334.8	WBGene00000090	age-1	8.87189	7.17049	11.3058	11.1822
F32A6.4	WBGene00000092	ags-3	16.0653	22.1798	16.0244	15.4096
Y62E10A.5	WBGene00000093	agt-1	26.9716	24.7338	28.0625	29.7503
F09E5.13	WBGene00000094	agt-2	8.54568	9.3104	10.145	12.1031
C25A1.11	WBGene00000095	aha-1	19.8423	21.0157	28.0941	26.3534
C41G7.5	WBGene00000096	ahr-1	4.25949	4.33245	3.42283	3.69331
F58E10.4	WBGene00000097	aip-1	28.049	32.7444	29.9322	32.0303
K07C11.2	WBGene00000098	air-1	34.1581	29.6214	59.9942	63.6237
B0207.4	WBGene00000099	air-2	10.1506	10.8034	13.1481	13.891
C25A11.4	WBGene00000100	ajm-1	76.5785	122.514	66.3413	66.5193
D1022.7	WBGene00000101	aka-1	18.4847	17.351	23.1912	25.5573
C12D8.10	WBGene00000102	akt-1	37.4107	24.4583	69.5101	68.0395
F28H6.1	WBGene00000103	akt-2	20.3878	28.9111	33.1908	29.8754
F48F7.1	WBGene00000105	alg-1	48.9952	73.4444	58.0466	52.9061
T07D3.7	WBGene00000106	alg-2	30.8516	26.2898	35.3491	35.8933
F54D8.3	WBGene00000107	alh-1	134.235	109.794	203.393	189.94
K04F1.15	WBGene00000108	alh-2	0.0899213	0.0586416	0.0216105	0.0816934
F36H1.6	WBGene00000109	alh-3	60.152	44.2283	75.4361	63.7291
T05H4.13	WBGene00000110	alh-4	64.0543	67.8079	119.097	136.058
T08B1.3	WBGene00000111	alh-5	12.7281	30.6184	23.6123	22.4622
F56D12.1	WBGene00000112	alh-6	61.7437	71.2753	79.9239	71.8531
F45H10.1	WBGene00000113	alh-7	60.7383	55.0384	56.09	53.4055
F13D12.4	WBGene00000114	alh-8	496.736	526.739	642.493	550.359
F01F1.6	WBGene00000115	alh-9	45.4503	80.7144	99.8177	83.3433
C54D1.4	WBGene00000116	alh-10	11.8465	20.8609	14.7892	14.2461
F42G9.5	WBGene00000117	alh-11	20.9152	21.726	24.2595	25.938
Y69F12A.2	WBGene00000118	alh-12	57.0249	43.9992	86.1645	73.3868
C01F6.5	WBGene00000120	aly-1	51.3017	54.0848	74.4573	88.8191
F23B2.6	WBGene00000121	aly-2	71.4758	82.1609	60.8699	67.0724
M18.7	WBGene00000122	aly-3	176.101	192.834	167.334	154.606
F36A4.7	WBGene00000123	ama-1	46.2548	39.7545	59.5666	60.0448
C05E11.4	WBGene00000133	amt-1	0.138976	0.872273	2.10353	2.39259
F49E11.3	WBGene00000134	amt-2	1.88572	1.68327	2.26439	2.00809
M195.3	WBGene00000135	amt-3	4.35098	3.26529	4.10563	4.22255
C05E11.5	WBGene00000136	amt-4	33.3535	47.6634	82.815	97.1216
R13G10.2	WBGene00000137	amx-1	5.02158	4.56034	6.5226	6.20052
B0019.1	WBGene00000138	amx-2	11.5903	11.5	16.7854	15.2387
F25C8.2	WBGene00000139	amx-3	6.21053	4.80823	3.40991	3.8429
ZK973.6	WBGene00000140	anc-1	3.81146	3.70441	5.29219	4.20562
C08B6.9	WBGene00000142	aos-1	35.9826	37.4021	33.0338	33.656
K06H7.6	WBGene00000143	apc-2	7.0738	6.76973	8.38209	8.42183
F15H10.3	WBGene00000144	apc-10	2.68676	3.12738	3.98404	3.99413
F35G12.9	WBGene00000145	apc-11	18.3288	20.7405	20.0145	21.9035
F46F3.4	WBGene00000146	ape-1	58.5194	57.7225	64.3602	71.2731
VF36H2L.1	WBGene00000147	aph-1	14.7249	16.5385	19.1801	19.6366
ZC434.6	WBGene00000148	aph-2	13.6259	10.9279	17.536	20.7501
C42D8.8	WBGene00000149	apl-1	162.594	279.78	208.328	199.524
F55A12.7	WBGene00000150	apm-1	55.8361	48.5685	56.6872	54.4111
T05H10.2	WBGene00000151	apn-1	16.9585	16.9197	15.5832	17.1781
W03G9.4	WBGene00000155	app-1	42.1929	33.924	62.8603	61.8239
K04G2.8	WBGene00000156	apr-1	13.2629	13.3414	15.0854	16.5857
F02E8.3	WBGene00000157	aps-2	77.715	117.657	62.4739	58.8773
Y105E8A.9	WBGene00000158	apg-1	44.8565	35.4018	40.5841	40.85
F29G9.3	WBGene00000159	aps-1	74.5572	65.9342	84.1196	80.5689
Y71H2B.10	WBGene00000160	apb-1	53.1601	51.3956	51.8448	53.5421
T20B5.1	WBGene00000161	apa-2	38.2031	53.4407	44.4694	41.1453
W09G10.4	WBGene00000162	apd-3	18.0821	15.9196	16.285	16.5243
R11A5.1	WBGene00000163	apb-3	26.9852	22.9542	33.7108	37.2057
F53H8.1	WBGene00000164	apm-3	20.1879	26.5235	23.8443	21.4131
Y48G8AL.14	WBGene00000165	aps-3	56.0811	57.2769	42.4831	40.9153
W04G3.4	WBGene00000166	apt-9	3.4104	6.43312	4.77366	4.76445
K08D9.3	WBGene00000168	apx-1	1.3918	1.5185	2.77064	3.30529
F32A5.5	WBGene00000169	aqp-1	35.1083	28.3035	65.8934	59.3262
C01G6.1	WBGene00000170	aqp-2	331.503	497.791	417.073	433.101
Y69E1A.7	WBGene00000171	aqp-3	0.042757	0.0530242	0.0577181	0.0258939
F40F9.9	WBGene00000172	aqp-4	42.5729	27.6428	31.0253	37.6668
C35A5.1	WBGene00000173	aqp-5	0.286173	0.401215	0.717986	0.703421
C32C4.2	WBGene00000174	aqp-6	13.7562	5.3856	3.0433	3.80637
M02F4.8	WBGene00000175	aqp-7	126.759	322.209	272.515	234.492
K02G10.7	WBGene00000176	aqp-8	8.01031	40.4624	50.3938	35.7919
K07A1.16	WBGene00000177	aqp-9	9.45374	6.87277	16.669	14.1474
ZK1321.3	WBGene00000178	aqp-10	96.6405	96.7807	82.7669	82.2883
ZK525.2	WBGene00000179	aqp-11	61.0127	48.7291	57.7138	55.1864
ZK1320.6	WBGene00000180	arc-1	22.3201	19.08	20.6428	19.7308
F01G4.2	WBGene00000181	ard-1	165.581	150.009	172.088	158.295
B0336.2	WBGene00000182	arf-1.2	630.963	541.544	422.134	451.043
F57H12.1	WBGene00000183	arf-3	605.864	517.247	508.997	549.201
Y116A8C.12	WBGene00000184	arf-6	58.7448	58.6255	46.9314	45.0405
F31A9.3	WBGene00000185	arg-1	0.548308	0.584028	0.22795	0.434867
C01C7.1	WBGene00000186	ark-1	18.2374	17.2033	20.3085	20.8613
F54C9.10	WBGene00000187	arl-1	53.2461	42.6677	48	47.2002
F19H8.3	WBGene00000188	arl-3	10.3685	7.53152	18.4876	15.0624
ZK632.8	WBGene00000189	arl-5	17.3164	15.8878	14.9755	17.2661
F45E4.1	WBGene00000190	arf-1.1	1.80228	3.6233	2.11147	3.23907
F20D1.5	WBGene00000191	arl-7	1.98479	10.6501	2.66094	5.11774
Y57G11C.13	WBGene00000192	arl-8	70.2771	63.8036	72.49	74.7213
C38D4.8	WBGene00000193	arl-6	1.94535	1.02911	3.64126	2.90219
F53H8.2	WBGene00000195	arr-1	17.0936	27.1044	20.554	20.8689
W02B12.6	WBGene00000196	aars-1	15.2028	12.1721	14.9291	14.9511
F28H1.3	WBGene00000197	aars-2	86.6574	74.8921	115.051	117.183
C15F1.6	WBGene00000198	art-1	212.792	206.579	202.456	206.178
Y71F9AL.16	WBGene00000199	arx-1	72.1627	70.2001	60.7102	61.5089
K07C5.1	WBGene00000200	arx-2	60.9101	52.813	59.8097	59.2343
Y79H2A.6	WBGene00000201	arx-3	74.8829	72.817	57.22	57.2314
Y6D11A.1	WBGene00000202	exos-4.2	23.7252	19.6236	20.1407	19.5655
Y37D8A.1	WBGene00000203	arx-5	70.4841	66.3906	61.8277	60.7155
C35D10.16	WBGene00000204	arx-6	70.7795	67.6278	69.0161	72.7508
M01B12.3	WBGene00000205	arx-7	56.4722	58.373	36.5326	38.5198
F35G12.10	WBGene00000206	asb-1	54.6299	42.0294	61.1908	58.5705
F02E8.1	WBGene00000207	asb-2	649.09	979.364	736.765	712.264
Y53F4B.15	WBGene00000208	asc-1	24.7497	25.7991	32.5059	39.9781
K07A12.3	WBGene00000209	asg-1	295.579	248.665	265.777	257.98
C53B7.4	WBGene00000210	asg-2	617.181	831.022	740.562	731.289
B0252.2	WBGene00000211	asm-1	4.59027	2.64107	8.11551	8.39371
ZK455.4	WBGene00000212	asm-2	3.71859	2.9686	16.0203	14.7796
W03G1.7	WBGene00000213	asm-3	1.52563	1.36181	9.97047	7.34508
Y39B6A.20	WBGene00000214	asp-1	2635.55	2609.73	2687.9	2728.08
T18H9.2	WBGene00000215	asp-2	384.056	332.808	381.909	440.247
H22K11.1	WBGene00000216	asp-3	649.002	1012.26	780.692	829.944
R12H7.2	WBGene00000217	asp-4	110.089	193.939	201.774	191.021
F21F8.3	WBGene00000218	asp-5	649.986	842.309	910.772	1054.98
F21F8.7	WBGene00000219	asp-6	842.251	970.905	1344.75	1384.26
K08F8.2	WBGene00000220	atf-2	39.7508	44.7234	52.7428	56.8533
T04C10.4	WBGene00000221	atf-5	162.554	263.993	192.985	204.326
F45E6.2	WBGene00000222	atf-6	12.5201	21.2817	15.8098	15.6506
C07G2.2	WBGene00000223	atf-7	98.2724	105.093	109.588	121.877
F26D10.9	WBGene00000224	atgp-1	73.174	91.0649	84.9167	89.1939
C38C6.2	WBGene00000225	atgp-2	44.1652	74.2459	50.2197	45.2047
T06E4.3	WBGene00000226	atl-1	8.48987	8.32766	9.8517	11.6354
Y48G1BL.2	WBGene00000227	atm-1	3.62652	3.98341	4.96933	4.96248
W04D2.1	WBGene00000228	atn-1	90.9912	71.2819	148.255	140.651
C34E10.6	WBGene00000229	atp-2	1604.05	1541.94	1775.15	1795.18
F27C1.7	WBGene00000230	atp-3	827.885	828.918	891.059	880.963
D2045.1	WBGene00000231	atx-2	76.0001	71.9996	94.5264	94.3657
B0207.12	WBGene00000232	avr-14	10.9283	9.24994	14.7259	15.2103
R11G10.1	WBGene00000233	avr-15	6.27807	10.2405	20.6493	17.883
B0464.7	WBGene00000235	baf-1	163.55	187.592	145.555	158.129
F57B10.11	WBGene00000236	bag-1	33.6162	38.1993	34.6178	33.7002
Y71F9AR.1	WBGene00000237	bam-2	14.6433	16.4611	19.1342	19.2847
C54D1.6	WBGene00000238	bar-1	14.0637	28.7398	13.8836	14.7643
C05D2.4	WBGene00000239	bas-1	18.0832	17.6044	30.6378	23.3815
K08F8.4	WBGene00000240	pah-1	171.445	135.488	70.7717	75.0302
Y105E8A.5	WBGene00000241	bbs-1	1.65156	1.65384	2.44288	2.56414
F20D12.3	WBGene00000242	bbs-2	0.825029	0.914669	1.58087	1.70132
T25F10.5	WBGene00000244	bbs-8	2.73692	3.17523	4.48087	4.40033
T13C5.5	WBGene00000245	bca-1	28.7441	50.0635	41.3191	27.3012
M7.3	WBGene00000246	bcc-1	2.51614	5.40485	7.01628	6.05273
T19E7.3	WBGene00000247	bec-1	25.2984	20.5605	29.2343	31.919
C54C6.2	WBGene00000248	ben-1	100.552	89.9773	70.638	77.241
T27F2.3	WBGene00000249	bir-1	38.5649	44.1606	37.48	42.1984
C50B8.2	WBGene00000250	bir-2	1.88895	2.51541	2.99866	3.33265
C09G5.6	WBGene00000251	bli-1	0.146363	0.0369792	0.0465334	0.129435
F59E12.12	WBGene00000252	bli-2	0.901637	0.530606	1.04164	0.96022
F56C11.1	WBGene00000253	bli-3	12.7346	9.87966	13.7151	13.2379
K04F10.4	WBGene00000254	bli-4	93.442	73.5255	103.21	96.9922
F45G2.5	WBGene00000255	bli-5	7.78491	2.26876	5.33864	5.42726
Y73B6BL.34	WBGene00000256	bli-6	0.0583962	0.0116584	0.133021	0.0938114
F23B12.8	WBGene00000257	bmk-1	9.30771	10.7192	16.5774	16.5168
F13H8.10	WBGene00000259	bpl-1	12.431	12.0503	14.3906	14.3366
F54B11.6	WBGene00000262	bra-1	7.20429	9.99747	12.858	11.2021
F23H11.5	WBGene00000263	F23H11.5	1006.42	1005.81	1055.22	1062.05
C36A4.8	WBGene00000264	brc-1	3.82553	4.85523	3.60817	4.36109
K04C2.4	WBGene00000265	brd-1	3.6912	4.21512	5.33477	5.25183
C53B4.7	WBGene00000266	bre-1	87.2517	63.2657	78.211	81.085
Y39E4B.9	WBGene00000267	bre-2	5.37395	5.11972	5.10269	5.03649
B0464.4	WBGene00000268	bre-3	25.1553	25.2265	33.5657	34.5294
Y73E7A.7	WBGene00000269	bre-4	13.7083	13.4162	15.5991	15.1204
T12G3.8	WBGene00000270	bre-5	7.28369	7.77327	7.67893	7.72081
F45E12.2	WBGene00000271	brf-1	10.1995	11.102	9.86568	10.7888
F56A3.5	WBGene00000272	bro-1	11.8669	13.8919	16.6877	17.6447
Y79H2A.1	WBGene00000273	brp-1	157.101	226.594	273.308	259.242
F15D4.1	WBGene00000274	btf-1	8.69121	7.59534	9.12951	8.78853
R06C7.8	WBGene00000275	bub-1	13.7683	14.9727	22.6	22.8773
F57B9.5	WBGene00000276	byn-1	85.281	121.935	130.62	124.366
C23H4.1	WBGene00000277	cab-1	143.276	288.647	202.196	195.774
F54D8.4	WBGene00000279	cah-1	6.24936	5.24205	6.00811	6.09646
D1022.8	WBGene00000280	cah-2	8.06193	7.60449	7.86538	8.96974
K05G3.3	WBGene00000281	cah-3	76.031	149.711	84.6294	97.3038
R01E6.3	WBGene00000282	cah-4	162.671	386.493	246.535	225.249
R173.1	WBGene00000283	cah-5	19.1846	21.4141	44.6149	39.2468
T28F2.3	WBGene00000284	cah-6	22.2639	20.1004	24.4909	24.4874
C13C12.1	WBGene00000285	cal-1	14.2567	18.2075	44.6635	46.815
C18E9.1	WBGene00000286	cal-2	36.5308	43.0606	50.2145	49.778
M02B7.6	WBGene00000287	cal-3	3.44443	6.27897	13.2426	12.6626
T07G12.1	WBGene00000288	cal-4	29.5559	23.6184	30.4571	32.0166
C01G6.8	WBGene00000289	cam-1	15.8428	13.9543	32.4312	31.9027
D2024.6	WBGene00000292	cap-1	87.5003	87.9163	94.4096	96.1949
M106.5	WBGene00000293	cap-2	106.232	105.69	110.216	110.555
F41G4.2	WBGene00000294	cas-1	72.7583	108.587	66.4328	67.3705
W01C8.6	WBGene00000295	cat-1	1.30406	2.6182	3.97837	3.65451
B0432.5	WBGene00000296	cat-2	2.52818	1.14347	2.35663	2.13735
F32G8.6	WBGene00000298	cat-4	49.9106	47.3285	65.4747	57.894
T13F2.8	WBGene00000301	cav-1	5.2827	25.8651	119.332	171.348
C56A3.7	WBGene00000302	cav-2	11.3266	21.5447	11.1939	16.4353
C04A11.t1	WBGene00000308	C04A11.t1	0	0	0	0
C05C9.t1	WBGene00000310	C05C9.t1	0	0	0	0
C05C9.t2	WBGene00000311	C05C9.t2	0	0	0	0
R10E11.1	WBGene00000366	cbp-1	44.6656	42.2326	64.6293	55.681
C54D2.5	WBGene00000367	cca-1	9.70728	12.1271	11.936	11.2682
T28F2.5	WBGene00000368	ccb-1	33.0393	25.2153	28.0578	29.3105
Y56A3A.20	WBGene00000369	ccf-1	63.7495	65.4977	53.5301	52.0075
Y73F8A.6	WBGene00000370	ccg-1	135.033	178.544	235.888	226.187
F26E4.9	WBGene00000371	cco-1	713.076	695.166	919.657	871.547
T10B9.10	WBGene00000372	cyp-13A7	0.0691152	0.44203	0.447482	0.520201
F08F3.7	WBGene00000373	cyp-14A5	10.8495	24.3916	17.6639	25.7294
C01F6.3	WBGene00000374	cyp-31A1	28.4618	28.071	27.1603	26.3737
ZK177.5	WBGene00000375	cyp-44A1	5.53463	7.25391	9.37891	7.74998
ZC518.3	WBGene00000376	ccr-4	104.306	58.7518	79.5947	91.3396
T05C12.7	WBGene00000377	cct-1	292.01	325.067	287.703	271.202
T21B10.7	WBGene00000378	cct-2	208.64	256.567	221.138	220.882
K01C8.10	WBGene00000379	cct-4	226.783	254.166	267.612	258.161
C07G2.3	WBGene00000380	cct-5	446.556	492.939	461.621	447.086
F01F1.8	WBGene00000381	cct-6	233.102	266.802	217.994	206.013
C43E11.10	WBGene00000382	cdc-6	15.5409	13.4564	17.1851	17.9867
C17G10.4	WBGene00000383	cdc-14	23.4704	26.7249	51.4686	54.5556
K06A5.7	WBGene00000386	cdc-25.1	6.87941	6.07676	8.55461	8.84802
F16B4.8	WBGene00000387	cdc-25.2	10.5617	19.6808	18.3237	19.4455
ZK637.11	WBGene00000388	cdc-25.3	0	0.114575	0.741481	1.29078
R05H5.2	WBGene00000389	cdc-25.4	0	0	0.0272446	0.0264668
R07G3.1	WBGene00000390	cdc-42	182.722	204.605	159.038	161.057
C47D2.2	WBGene00000391	cdd-1	32.186	62.6133	18.8788	19.1519
F49E8.4	WBGene00000392	cdd-2	44.2345	30.7014	25.157	26.2098
C15B12.7	WBGene00000393	cdf-1	30.3517	49.2458	17.8322	21.7138
ZK112.7	WBGene00000395	cdh-3	5.95355	4.9243	3.96766	4.14694
F25F2.2	WBGene00000396	cdh-4	12.8074	12.4626	14.4281	15.0443
F08B4.2	WBGene00000397	cdh-5	8.22011	6.3786	20.3528	22.6928
R05H10.6	WBGene00000399	cdh-7	11.9764	15.6467	36.5577	30.4477
F59C12.1	WBGene00000401	cdh-9	9.51813	15.3488	10.9467	12.2254
C45G7.5	WBGene00000402	cdh-10	14.2424	13.6491	45.8153	39.02
B0034.3	WBGene00000403	casy-1	111.344	128.302	165.612	154.888
T05G5.3	WBGene00000405	cdk-1	35.1971	44.8159	41.0958	42.6345
F18H3.5	WBGene00000406	cdk-4	8.13776	15.9838	8.17173	8.49271
T27E9.3	WBGene00000407	cdk-5	15.8088	19.7865	19.1072	16.665
Y39G10AL.3	WBGene00000408	cdk-7	13.7983	13.8096	21.5623	23.4815
F39H11.3	WBGene00000409	cdk-8	11.292	11.1446	14.1085	14.6899
H25P06.2	WBGene00000410	cdk-9	21.9794	20.1544	20.1572	20.8426
R06F6.1	WBGene00000411	cdl-1	29.3574	36.9832	45.0128	51.0948
F35E8.11	WBGene00000412	cdr-1	1.39044	2.90392	3.57447	5.46478
Y54E10A.15	WBGene00000413	cdt-1	4.94774	5.77893	7.36087	8.51835
ZK1236.2	WBGene00000414	cec-1	52.3952	67.9549	52.9086	51.6807
Y47H9C.4	WBGene00000415	ced-1	14.2264	20.6601	35.3555	31.9269
Y41D4B.13	WBGene00000416	ced-2	18.9964	17.2323	12.6965	13.4803
C48D1.2	WBGene00000417	ced-3	3.99201	4.27843	6.69499	6.40006
C35D10.9	WBGene00000418	ced-4	6.87157	7.27714	9.00423	9.89717
C02F4.1	WBGene00000419	ced-5	8.76658	7.3884	11.0845	11.7175
F56D2.7	WBGene00000420	ced-6	10.8506	14.0405	16.9208	15.7758
C48B4.4	WBGene00000421	ced-7	29.3735	23.9359	29.744	32.2659
F08F1.5	WBGene00000422	ced-8	1.38386	1.48669	1.24477	1.32102
T07C4.8	WBGene00000423	ced-9	12.628	12.2132	18.6277	17.9531
C09G12.8	WBGene00000424	ced-10	58.0674	58.4413	57.0572	57.4814
ZK512.3	WBGene00000425	ced-11	5.15878	4.34373	5.2446	5.84954
Y106G6E.5	WBGene00000426	ced-12	11.8373	12.6837	15.8764	16.4533
R09F10.9	WBGene00000427	ced-13	0	0.206644	0	0.0901324
F16H11.4	WBGene00000428	ceh-1	1.53941	2.41969	1.65974	1.42303
C27A12.5	WBGene00000429	ceh-2	0.65306	1.18843	2.23588	2.7863
C16C2.1	WBGene00000430	ceh-5	1.17831	0.433616	0.925243	1.68767
K02B12.1	WBGene00000431	ceh-6	10.0944	10.2502	7.20835	8.42742
C34C6.8	WBGene00000432	ceh-7	0.297555	0	0.578456	0.228769
ZK265.4	WBGene00000433	ceh-8	0.192105	0.242553	0.865859	0.974015
Y65B4BR.9	WBGene00000434	ceh-9	4.48266	1.32238	3.60656	2.91368
W03A3.1	WBGene00000435	ceh-10	0.857977	1.46607	2.2568	2.4372
F33D11.4	WBGene00000436	ceh-12	0.452718	0.735659	1.74593	1.94288
R13A5.5	WBGene00000437	ceh-13	8.93402	11.3127	21.2488	23.2652
F46C8.5	WBGene00000438	ceh-14	19.7945	24.4648	6.13753	6.72218
C13G5.1	WBGene00000439	ceh-16	6.43391	20.2911	11.9685	11.7689
D1007.1	WBGene00000440	ceh-17	0.401577	0.534154	4.42473	3.6425
ZC64.3	WBGene00000441	ceh-18	29.0951	33.9835	23.7075	24.9075
F20D12.6	WBGene00000442	ceh-19	3.93217	3.75074	3.07761	2.92157
F31E3.1	WBGene00000443	ceh-20	56.3268	64.5823	56.7536	60.5077
T26C11.6	WBGene00000444	ceh-21	2.7622	3.58548	3.18431	2.97056
F29F11.5	WBGene00000445	ceh-22	3.25614	4.92945	9.14791	9.71437
ZK652.5	WBGene00000446	ceh-23	2.20823	4.79795	3.04267	3.06781
F55B12.1	WBGene00000447	ceh-24	0.777579	1.43019	2.92436	3.12067
K12H4.1	WBGene00000448	pros-1	7.84158	8.78426	11.264	11.3919
F46F3.1	WBGene00000449	ceh-27	5.32935	7.70954	14.841	16.6642
K03A11.3	WBGene00000450	ceh-28	0.0510388	0.0246226	0.285622	0.242688
C33D12.7	WBGene00000451	ceh-30	0.945038	2.09142	1.64975	1.80673
C33D12.1	WBGene00000452	ceh-31	3.28119	4.27589	4.43935	3.6194
W05E10.3	WBGene00000453	ceh-32	5.52785	7.41852	16.5304	16.9353
C10G8.7	WBGene00000454	ceh-33	1.04202	1.03869	4.63513	3.793
C10G8.6	WBGene00000455	ceh-34	3.85935	4.70613	14.4593	14.4546
C37E2.4	WBGene00000457	ceh-36	0.191393	0.796724	1.81674	1.35468
C37E2.5	WBGene00000458	ceh-37	6.04734	8.08612	10.6974	10.5412
F22D3.1	WBGene00000459	ceh-38	20.583	20.6794	28.1907	28.3771
T26C11.7	WBGene00000460	ceh-39	3.40789	4.95323	3.75055	3.56321
F17A2.5	WBGene00000461	ceh-40	0.142694	0.110485	0.824344	0.895561
T26C11.5	WBGene00000462	ceh-41	7.48217	9.769	6.84993	5.87004
C28A5.4	WBGene00000463	ceh-43	9.60636	12.4681	15.9043	16.2254
Y54F10AM.4	WBGene00000464	ceh-44	33.3527	28.3915	38.1077	37.6997
C07G2.1	WBGene00000465	cpg-1	2.68811	2.28415	6.07175	6.27165
C03D6.3	WBGene00000466	cel-1	13.9014	14.9562	21.6034	22.6317
F52B5.5	WBGene00000467	cep-1	4.91197	5.59222	6.14429	6.74661
F43G9.11	WBGene00000468	ces-1	0.027283	1.34605	0.820644	0.756617
ZK909.4	WBGene00000469	ces-2	0.0915364	0.154807	3.63186	5.74777
F33A8.3	WBGene00000472	cey-1	654.51	604.519	671.947	691.897
F46F11.2	WBGene00000473	cey-2	17.6686	16.2673	24.283	26.1268
M01E11.5	WBGene00000474	cey-3	20.5988	16.2381	19.701	19.9304
Y39A1C.3	WBGene00000475	cey-4	410.208	373.369	373.58	385.45
T23D8.8	WBGene00000476	cfi-1	7.6153	7.55647	15.9001	17.3483
C18C4.2	WBGene00000477	cft-1	1.47827	1.97632	3.52366	3.49078
F27E11.3	WBGene00000478	cfz-2	5.32866	4.95747	8.14479	9.22602
C07H6.5	WBGene00000479	cgh-1	41.2764	35.9182	43.2779	45.0438
Y38C9A.2	WBGene00000480	cgp-1	30.5901	28.5815	34.5089	40.0135
ZC416.8	WBGene00000481	cha-1	6.89854	6.5754	9.99335	8.85585
T14G8.1	WBGene00000482	chd-3	20.4298	33.2254	28.7302	25.6207
C55B7.12	WBGene00000483	che-1	0.0208671	0.0212459	0.159466	0.119185
F38G1.1	WBGene00000484	che-2	1.2086	1.38043	1.84466	1.92862
F18C12.1	WBGene00000485	che-3	1.25566	0.890298	1.52903	1.4621
C23H5.7	WBGene00000487	che-6	0.074385	0.15409	0.294395	0.322297
F26D11.10	WBGene00000488	che-7	2.62919	3.13367	4.32574	4.27484
C27A7.4	WBGene00000490	che-11	1.23125	1.33627	2.30541	2.22876
B0024.8	WBGene00000491	che-12	3.51038	3.82859	5.91263	6.69793
F59C6.7	WBGene00000492	che-13	2.41065	2.55414	4.3258	4.52432
F56H1.1	WBGene00000493	che-14	19.9293	9.99155	13.4603	16.4873
T25G3.2	WBGene00000496	chs-1	1.1228	1.08559	1.28018	1.41916
F48A11.1	WBGene00000497	chs-2	12.7672	8.4264	16.8304	19.9001
Y39H10A.7	WBGene00000498	chk-1	12.304	14.2593	11.1865	11.7371
Y60A3A.12	WBGene00000499	chk-2	1.9906	1.60345	1.35154	1.61955
T09B4.10	WBGene00000500	chn-1	22.3832	22.9894	27.3005	27.7247
C48D1.3	WBGene00000501	cho-1	6.42565	5.02145	11.8167	10.2562
Y110A7A.13	WBGene00000502	chp-1	46.7375	51.0886	46.3693	45.0284
C04F6.3	WBGene00000503	cht-1	2.37521	5.3215	11.2793	11.7098
H14E04.5	WBGene00000506	cic-1	10.1364	9.66876	11.9826	13.3857
F44B9.4	WBGene00000507	cit-1.1	27.6003	23.2807	21.7674	26.7709
F44B9.3	WBGene00000508	cit-1.2	31.3757	34.6688	33.1538	36.4389
C28D4.2	WBGene00000509	cka-1	18.6609	20.6772	27.9971	27.6491
C52B9.1	WBGene00000510	cka-2	11.9747	21.9082	18.5231	16.2879
B0285.8	WBGene00000511	ckb-1	8.26486	9.55129	8.15227	8.09369
B0285.9	WBGene00000512	ckb-2	19.8412	65.7373	28.8837	43.3153
B0285.10	WBGene00000513	ckb-3	0.0600375	0.204423	0.588723	0.54487
F22F7.5	WBGene00000514	ckb-4	24.8566	20.822	17.9537	14.9319
T27A10.3	WBGene00000515	ckc-1	35.9701	55.3273	22.7677	24.4479
T05A6.1	WBGene00000516	cki-1	37.6062	51.5214	41.5182	47.6761
T05A6.2	WBGene00000517	cki-2	13.8497	15.0066	10.7976	12.3798
C05H8.1	WBGene00000518	ckk-1	15.4911	14.5896	11.4051	12.3792
Y47D3A.4	WBGene00000519	cku-70	12.5657	12.8856	14.3327	16.0002
R07E5.8	WBGene00000520	cku-80	7.73873	9.98982	9.45017	10.2992
C15C8.2	WBGene00000521	cky-1	1.09923	1.95293	10.7976	9.09861
C09F12.1	WBGene00000522	clc-1	54.0936	93.6827	27.3422	33.6773
C01C10.1	WBGene00000523	clc-2	10.0731	23.5693	13.8447	12.4497
ZK563.4	WBGene00000524	clc-3	20.1359	30.4549	14.0154	15.0696
T05A10.2	WBGene00000525	clc-4	0	0.170031	0.0225662	0.0379628
C01C10.4	WBGene00000526	clc-5	10.5658	25.4288	14.2747	12.9616
C36B1.1	WBGene00000527	cle-1	18.1321	14.7056	23.5854	22.0502
T27D12.2	WBGene00000528	clh-1	13.2495	18.5112	32.8402	28.3959
B0491.8	WBGene00000529	clh-2	5.90634	4.77747	5.78519	5.88782
E04F6.11	WBGene00000530	clh-3	4.85708	6.10599	6.4449	6.55328
T06F4.2	WBGene00000531	clh-4	1.47946	2.83503	2.51601	2.19178
C07H4.2	WBGene00000532	clh-5	22.7172	20.618	26.5233	25.7687
R07B7.1	WBGene00000533	clh-6	10.2223	9.27001	14.3926	14.7383
R01B10.1	WBGene00000534	cpi-2	137.795	139.163	185.957	191.665
K08B4.6	WBGene00000535	cpi-1	57.5782	106.85	62.6327	73.6964
ZC395.2	WBGene00000536	clk-1	37.6955	42.6771	38.7876	35.5366
C07H6.6	WBGene00000537	clk-2	6.34025	7.59458	5.76337	6.10957
F07B10.1	WBGene00000539	cln-3.1	6.74622	4.81964	5.64443	5.01692
C01G8.2	WBGene00000540	cln-3.2	10.0216	8.77967	11.3008	11.1238
ZC190.1	WBGene00000541	cln-3.3	14.2811	18.5658	8.79973	8.52931
C06G4.2	WBGene00000542	clp-1	93.6071	94.1025	135.96	120.486
T04A8.16	WBGene00000543	clp-2	9.77095	8.57491	11.3724	12.6698
Y47H10A.1	WBGene00000544	clp-3	0.341813	0.120205	0.236587	0.431202
Y39A3CL.5	WBGene00000545	clp-4	21.4989	28.277	33.1052	32.0335
Y77E11A.10	WBGene00000546	clp-6	0.0837507	0.0990365	0.10266	0.259801
Y77E11A.11	WBGene00000547	clp-7	53.601	47.4938	46.0232	45.2344
F56D1.4	WBGene00000548	clr-1	21.3352	21.9784	33.0115	31.4048
R107.6	WBGene00000549	cls-2	27.9815	26.4538	36.0861	36.8921
F55H2.6	WBGene00000550	clu-1	62.33	58.4731	80.3948	82.4578
C50F7.2	WBGene00000551	clx-1	0.0111069	0.061021	0.516065	0.692868
T21H3.3	WBGene00000552	cmd-1	575.219	540.777	474.185	483.038
K07A9.2	WBGene00000553	cmk-1	25.9857	22.0775	22.5788	22.4157
F55C10.1	WBGene00000554	cnb-1	111.741	106.407	107.941	108.42
R09B5.2	WBGene00000555	cnc-1	0	0	0.113845	0.463449
R09B5.3	WBGene00000556	cnc-2	2.85592	8.98408	6.53818	8.99457
R09B5.8	WBGene00000557	cnc-3	89.0588	99.3689	104.375	112.569
R09B5.9	WBGene00000558	cnc-4	24.2032	95.3132	18.8748	26.5952
R09B5.10	WBGene00000559	cnc-5	0	0	0.22425	0
Y46E12A.1	WBGene00000560	cnc-6	0.065141	0.873586	2.98443	2.86361
C34E10.7	WBGene00000561	cnd-1	0.75805	1.19711	1.42264	1.48326
F14H8.6	WBGene00000562	cng-1	0.8566	1.94754	2.09075	2.84029
F38E11.12	WBGene00000563	cng-3	0.548645	0.376388	0.597907	0.613375
R01H10.8	WBGene00000564	cnk-1	12.7507	11.9289	14.3278	15.4638
Y17G7B.15	WBGene00000565	cnt-1	28.3408	18.0423	22.1609	23.2393
Y39A1A.15	WBGene00000566	cnt-2	29.0332	23.6817	25.9014	26.8521
ZK632.6	WBGene00000567	cnx-1	91.9508	88.3828	107.069	104.72
C48E7.5	WBGene00000583	cof-2	1.73704	1.97883	4.67503	4.35757
R03C1.3	WBGene00000584	cog-1	16.4555	18.194	7.5973	8.94803
C06G3.10	WBGene00000585	cogc-2	17.0574	13.4555	19.8257	20.7188
K08A8.3	WBGene00000591	coh-1	10.5627	18.0693	9.63339	9.35275
F08H9.1	WBGene00000592	coh-3	2.20558	1.98996	2.94376	3.30843
W01B6.7	WBGene00000593	col-2	0.0382455	0.0518256	0.063614	0.0481002
T28C6.6	WBGene00000594	col-3	41.2965	47.0321	16.5341	17.1252
C15A11.5	WBGene00000596	col-7	0.0225938	0	0.0704366	0.0732484
F11H8.3	WBGene00000597	col-8	0.0587126	0.0302799	0.234239	0.354021
F54B11.1	WBGene00000598	col-9	0.0105927	0	0.0885969	0.0750945
B0222.8	WBGene00000599	col-10	854.454	807.86	638.351	631.352
F15H10.1	WBGene00000601	col-12	67.5911	30.4573	46.7379	41.2598
F15H10.2	WBGene00000602	col-13	62.8706	31.1485	31.968	31.0242
C46A5.3	WBGene00000603	col-14	251.768	234.591	120.544	145.934
F11G11.10	WBGene00000606	col-17	3906.99	1703.02	1754.46	2165.65
ZK1193.1	WBGene00000608	col-19	0.0315562	0.10506	0.210649	0.565872
F11G11.11	WBGene00000609	col-20	0.336715	0.146987	0.255731	0.283343
F36A4.6	WBGene00000610	col-33	10.3857	6.10267	9.62409	12.5203
F36A4.10	WBGene00000611	col-34	633.88	307.349	93.9089	144.887
C15A11.1	WBGene00000612	col-35	0.078495	0.294836	0.448014	0.338197
C27H5.5	WBGene00000613	col-36	0.0434246	0.435591	0.288464	0.268367
ZK863.2	WBGene00000614	col-37	0.0223013	0.0137563	0.0286698	0
F54C9.4	WBGene00000615	col-38	18.0882	0.729398	5.08542	8.80089
C09G5.4	WBGene00000616	col-39	204.967	391.991	476.58	378.731
T13B5.4	WBGene00000617	col-40	0.0431355	0.0578708	0.0277819	0.0245923
T10B10.1	WBGene00000618	col-41	1554.99	645.562	595.28	804.509
ZC513.8	WBGene00000620	col-43	1.49425	0.59483	0.340362	0.587475
F54B11.2	WBGene00000621	col-44	0.0129745	0.191006	0.175343	0.376476
F53G12.7	WBGene00000622	col-45	0.228684	0.323216	0.388463	0.283117
Y18H1A.13	WBGene00000623	col-46	23.5626	25.9939	61.0601	56.0099
Y18H1A.12	WBGene00000624	col-47	7.03188	6.24498	13.0186	11.7878
Y54E10BL.2	WBGene00000625	col-48	189.958	148.908	74.9644	102.519
K09H9.3	WBGene00000626	col-49	0.284124	0.259575	0.296023	0.33862
T28F2.6	WBGene00000627	col-50	0	0.00823928	0.218414	0.465802
T28F2.8	WBGene00000628	col-51	0.0236428	0.032666	0.0211187	0.0195998
D1007.2	WBGene00000629	col-52	0	0.0267195	0.0317214	0.0322177
M01A12.1	WBGene00000630	col-53	4.02145	2.76963	4.33171	4.64021
F33D11.3	WBGene00000631	col-54	176.073	86.9881	76.1577	117.81
T05E7.2	WBGene00000632	col-55	0.235981	0	0.0354448	0.223625
T08B2.2	WBGene00000633	col-56	0.778424	0.865964	1.32631	1.30946
F26B1.4	WBGene00000634	col-58	36.7445	18.1187	14.4724	20.4359
F22D6.10	WBGene00000636	col-60	0.143372	0.06212	0.134683	0.0761122
C01H6.1	WBGene00000637	col-61	15.4975	9.21786	5.10946	5.57053
C15A11.6	WBGene00000638	col-62	0.0362705	0.06263	0.324068	0.130448
ZK265.2	WBGene00000639	col-63	0.0167553	0.0272168	0.169405	0.301738
F52F12.2	WBGene00000640	col-64	0.203116	0.0581371	0.357657	0.29838
K08C9.4	WBGene00000641	col-65	518.911	220.515	125.429	145.831
F15D3.3	WBGene00000642	col-66	0.0624631	0.0995667	0	0
C50D2.4	WBGene00000644	col-68	3.6802	3.04203	4.37305	4.99747
K01A2.7	WBGene00000645	col-69	4.45937	3.45041	5.47862	5.96826
H17B01.2	WBGene00000646	col-70	0.013193	0.043401	0.0053776	0.0122674
Y49F6B.10	WBGene00000647	col-71	9.39756	3.37515	4.20115	4.78548
W09G10.1	WBGene00000648	col-72	0.0903493	0.160418	0.151397	0.0803781
F11G11.12	WBGene00000649	col-73	1778.03	842.793	739.095	1070.28
ZK1248.2	WBGene00000650	col-74	0.422725	0.357899	1.52313	2.83304
K03H9.2	WBGene00000651	col-75	11.3652	9.70604	2.35968	3.67696
M110.1	WBGene00000652	col-76	17.6838	12.4232	27.3917	39.3388
M195.1	WBGene00000653	col-77	229.349	76.0047	105.146	106.822
W07A12.5	WBGene00000654	col-78	0	0.113639	0.139719	0.118655
C09G5.3	WBGene00000655	col-79	5.9921	3.93161	4.45128	7.34203
C09G5.5	WBGene00000656	col-80	9.77498	25.6381	58.4592	56.7082
F38A3.1	WBGene00000657	col-81	0.221302	0.40333	0.237535	0.475009
F33A8.9	WBGene00000658	col-83	0.456338	0.327587	0.60513	0.666256
K12D12.3	WBGene00000659	col-84	0.325435	0.340616	0.458686	0.570097
T21B4.2	WBGene00000660	col-85	0.109976	0.0841313	0.0774227	0.141421
Y81G3A.5	WBGene00000661	col-86	0.0940192	0.0864866	0.224052	0.3122
Y39G8C.4	WBGene00000662	col-87	0.181472	0.0731273	0.154672	0.235446
W05G11.3	WBGene00000663	col-88	0.218838	0.284569	0.259948	0.247272
F17C8.2	WBGene00000664	col-89	17.5958	8.3352	13.9015	17.4932
C29E4.1	WBGene00000665	col-90	1527.04	653.106	853.653	1204.85
F09G8.6	WBGene00000666	col-91	66.3023	53.4988	57.7899	51.6252
W05B2.6	WBGene00000667	col-92	55.2691	47.436	97.2736	88.9216
W05B2.5	WBGene00000668	col-93	113.807	169.136	330.836	295.174
W05B2.1	WBGene00000669	col-94	41.6992	46.7032	59.5745	60.7296
Y41C4A.16	WBGene00000670	col-95	0.0612091	0.229729	0.273806	0.221285
Y41C4A.19	WBGene00000671	col-96	0.136635	2.34571	2.90556	2.67299
ZK1010.7	WBGene00000672	col-97	254.953	201.85	106.667	140.99
F14F7.1	WBGene00000673	col-98	53.191	249.845	296.334	289.608
F29C4.8	WBGene00000674	col-99	16.5412	14.7213	18.7085	19.7422
K02D7.3	WBGene00000675	col-101	0.856859	2.27571	3.53771	4.8796
C18H7.3	WBGene00000676	col-102	0.0142106	0.00782098	0.0275331	0.0173861
F56B3.1	WBGene00000677	col-103	55.203	225.239	274.322	255.079
F58F6.1	WBGene00000678	col-104	275.692	211.438	104.45	125.07
F58F6.2	WBGene00000679	col-105	2.23602	2.62563	1.564	2.22583
Y77E11A.15	WBGene00000680	col-106	1.19818	0.348923	0.457025	0.413042
C34H4.4	WBGene00000681	col-107	2038.25	1294.24	652.423	742.987
Y41D4A.2	WBGene00000682	col-108	0.0779956	0.0877501	0.0672873	0.095865
Y38C1BA.3	WBGene00000683	col-109	193.599	144.938	66.2354	92.6155
F19C7.7	WBGene00000684	col-110	2.95924	3.41303	3.7118	2.86675
F29B9.9	WBGene00000685	col-111	270.368	143.259	78.2012	103.267
C34D4.15	WBGene00000687	col-113	42.1051	25.8421	22.1544	25.6962
D2024.8	WBGene00000688	col-114	0.117598	0.118278	0.112558	0.146835
Y42H9B.1	WBGene00000689	col-115	33.9622	17.7703	13.8386	14.9272
F17E9.1	WBGene00000690	col-116	0.187986	0.286634	0.0965627	0.107606
T28C6.4	WBGene00000691	col-117	33.8596	41.0286	20.9403	20.6572
T11B7.3	WBGene00000692	col-118	454.215	239.971	70.082	90.8292
C53B4.5	WBGene00000693	col-119	0.150913	0.047816	0.167031	0.163686
Y11D7A.11	WBGene00000694	col-120	1.28423	0.480349	0.233845	0.543355
F56D5.1	WBGene00000695	col-121	0	0.0197961	1.19246	2.32774
T05A1.2	WBGene00000696	col-122	0.197027	0.600144	0.397776	0.394117
W08D2.6	WBGene00000697	col-123	0.351191	0.231125	0.981586	1.17931
C24F3.6	WBGene00000698	col-124	1.02031	1.65181	3.40949	3.42131
C29F4.1	WBGene00000699	col-125	3116.12	1481.22	1094.25	1324.62
F54D1.2	WBGene00000700	col-126	0	0	0	0
F54D1.3	WBGene00000701	col-127	0	0	0	0
F12F6.9	WBGene00000702	col-128	18.1591	18.8925	47.2468	44.9352
M18.1	WBGene00000703	col-129	1.24305	0.992	1.97663	1.89674
F08G5.4	WBGene00000704	col-130	390.791	211.906	145.749	141.922
C39E9.3	WBGene00000705	col-131	264.582	96.8027	28.567	47.9901
C39E9.9	WBGene00000706	col-132	0.0888938	0.0582275	0.192929	0.125549
F52B11.4	WBGene00000707	col-133	97.5106	11.3565	16.6982	45.9244
M199.5	WBGene00000708	col-135	0	0.0150567	0.00470464	0.0129259
Y51H4A.28	WBGene00000709	col-136	0.0130268	0	0.0130085	0.0313766
Y51H4A.9	WBGene00000710	col-137	0.029978	0.125967	0.129516	0.185784
C52D10.13	WBGene00000711	col-138	0.471456	0.415073	0.620504	0.772434
F41F3.4	WBGene00000712	col-139	0.419024	0.184769	0.276262	0.561988
F26F12.1	WBGene00000713	col-140	0.290749	0.803877	0.512385	0.812196
T15B7.5	WBGene00000714	col-141	0.445809	2.77848	8.43413	9.0909
T15B7.4	WBGene00000715	col-142	2.07308	13.4004	62.9369	62.5618
T15B7.3	WBGene00000716	col-143	0.155484	0.122862	0.358636	0.355777
B0222.6	WBGene00000717	col-144	553.269	446.916	402.498	425.44
B0222.7	WBGene00000718	col-145	150.936	47.7921	30.8874	85.3556
T06E4.6	WBGene00000719	col-146	32.3644	30.9693	58.4799	54.8393
T06E4.4	WBGene00000720	col-147	81.7725	324.543	484.836	449.396
C12D8.8	WBGene00000721	col-148	0.0244525	0.13675	0.0804342	0.0581111
B0024.1	WBGene00000722	col-149	69.8893	191.752	338.549	293.756
B0024.2	WBGene00000723	col-150	4.60512	7.00762	7.64587	8.12125
AC3.6	WBGene00000724	col-151	0.11195	0.232977	0.122389	0.181551
F32G8.5	WBGene00000725	col-152	0.0239991	0.344575	0.314247	0.143296
F17C11.3	WBGene00000726	col-153	110.423	54.6768	35.3988	53.3746
F55C10.2	WBGene00000727	col-154	69.581	36.6108	44.3981	59.1633
F55C10.3	WBGene00000728	col-155	51.192	19.2156	29.8695	45.6481
F57B7.3	WBGene00000729	col-156	142.79	58.7551	50.8083	82.3241
T11F9.9	WBGene00000730	col-157	161.508	34.8695	49.9174	102.824
D2023.7	WBGene00000731	col-158	0.932267	1.64396	7.7754	6.35277
F57B1.3	WBGene00000732	col-159	123.243	155.113	127.962	135.324
F57B1.4	WBGene00000733	col-160	186.819	344.495	569.356	540.17
C50B6.4	WBGene00000734	col-161	205.06	58.2908	68.4321	83.7372
Y2H9A.3	WBGene00000735	col-162	133.549	21.9462	30.7038	46.4481
F46B3.17	WBGene00000736	col-163	0.0797517	0.0369419	0.0919959	0.0546823
T21D9.1	WBGene00000737	col-164	0.00787125	0.017503	0.0141275	0.0445929
F14H12.1	WBGene00000738	col-165	0.0546155	0.338512	1.06178	2.72784
T07H6.3	WBGene00000739	col-166	1215.94	1204.99	739.75	757.19
T10E10.2	WBGene00000740	col-167	487.392	426.414	385.47	403.805
T10E10.1	WBGene00000741	col-168	107.475	143.055	95.4899	99.9974
T10E10.5	WBGene00000742	col-169	242.274	253.343	220.15	255.508
T10E10.6	WBGene00000743	col-170	72.822	57.3128	135.055	163.824
T10E10.7	WBGene00000744	col-171	0.0134042	0.025833	0	0.0655901
F38B6.5	WBGene00000745	col-172	264.497	103.445	22.6458	37.488
F41C6.5	WBGene00000746	col-173	155.178	111.267	52.3485	71.5599
F46C8.2	WBGene00000747	col-174	16.6957	12.0404	8.57769	11.4993
C35B8.1	WBGene00000748	col-175	0.115609	0.13147	0.163962	0.138596
ZC373.7	WBGene00000749	col-176	20.9284	125.426	67.5741	106.968
F59F3.2	WBGene00000750	col-177	1.12063	2.83674	3.57827	3.21077
C34F6.2	WBGene00000751	col-178	0.0588224	0.116746	0.0751618	0.248472
C34F6.3	WBGene00000752	col-179	0.0121679	0.0132285	0.0226207	0
C44C10.1	WBGene00000753	col-180	423.299	197.228	215.817	286.815
W03G11.1	WBGene00000754	col-181	0.124818	0.702963	0.98144	1.25587
R09A8.4	WBGene00000755	col-182	47.3283	48.819	14.5389	27.6983
F02D10.1	WBGene00000756	col-183	0	0	0.0505098	0.0223625
F15A2.1	WBGene00000757	col-184	4.5986	7.33685	2.45439	3.4189
H06A10.2	WBGene00000758	col-185	0.0130083	0.0124097	0	0
E03G2.4	WBGene00000759	col-186	32.9039	22.3289	9.4884	11.2434
C30F2.1	WBGene00000760	col-187	2.95414	5.27979	0.915227	0.851666
C24A11.9	WBGene00000761	coq-1	39.9119	45.1355	36.9698	34.7337
F57B9.4	WBGene00000762	coq-2	19.611	18.7127	24.3453	24.6497
Y57G11C.11	WBGene00000763	coq-3	50.8979	57.7462	53.7855	55.7459
T03F1.2	WBGene00000764	coq-4	12.768	13.9596	17.8622	16.6896
ZK652.9	WBGene00000765	coq-5	57.3263	54.0519	53.6826	53.5678
K07B1.2	WBGene00000766	coq-6	30.2989	33.3822	33.7966	34.8088
C35D10.4	WBGene00000767	coq-8	33.6084	25.9367	38.5978	40.4978
R01H10.3	WBGene00000768	cor-1	30.7699	22.8243	37.5572	36.7508
C40H1.1	WBGene00000770	cpb-1	0.393181	0.510229	0.535667	0.791524
C30B5.3	WBGene00000771	cpb-2	0.0104675	0.00578208	0.10646	0.180795
B0414.5	WBGene00000772	cpb-3	2.74025	2.05439	2.69947	3.535
F28C6.3	WBGene00000773	cpf-1	15.8499	15.9821	15.3506	16.6857
F56A8.6	WBGene00000774	cpf-2	33.5673	35.4447	34.0276	37.1623
F38E11.3	WBGene00000775	cpin-1	13.033	12.8809	9.43902	8.98145
T03E6.7	WBGene00000776	cpl-1	884.066	665.475	855.776	989.876
F43G9.9	WBGene00000777	cpn-1	37.0885	53.5784	45.6296	43.5554
D1069.2	WBGene00000778	cpn-2	54.6998	42.6826	41.2933	47.6932
F28H1.2	WBGene00000779	cpn-3	491.323	470.124	633.243	673.889
F49D11.8	WBGene00000780	cpn-4	92.7537	104.28	133.45	146.891
C52E4.1	WBGene00000781	cpr-1	97.7002	204.172	544.517	412.758
F36D3.9	WBGene00000782	cpr-2	0.239599	23.0639	10.7209	10.799
T10H4.12	WBGene00000783	cpr-3	29.5535	26.3387	19.0247	17.1346
F44C4.3	WBGene00000784	cpr-4	110.943	342.659	784.667	976.797
W07B8.5	WBGene00000785	cpr-5	277.392	282.997	1071.99	1273.98
C25B8.3	WBGene00000786	cpr-6	510.298	544.583	434.59	493.222
C41D11.8	WBGene00000787	cps-6	53.55	65.8123	62.2025	58.3878
F32B5.8	WBGene00000788	cpz-1	441.695	390.698	431.611	538.709
M04G12.2	WBGene00000789	cpz-2	180.117	218.57	228.8	219.286
F11C7.4	WBGene00000792	crb-1	5.98978	7.81042	9.58095	9.71546
Y41C4A.4	WBGene00000793	crh-1	75.9541	69.2154	64.4663	67.6063
Y47G6A.8	WBGene00000794	crn-1	26.8199	26.1219	26.8875	27.1476
CD4.2	WBGene00000795	crn-2	18.4415	21.6644	24.2355	25.126
C14A4.4	WBGene00000796	crn-3	22.0428	21.6813	20.8088	21.9584
AH9.2	WBGene00000797	crn-4	2.01708	5.6286	2.65988	2.70848
C14A4.5	WBGene00000798	crn-5	22.7623	23.7012	18.7446	17.1436
K04H4.6	WBGene00000799	crn-6	4.45696	2.48139	20.6224	18.9073
Y23H5A.7	WBGene00000800	cars-1	47.6546	38.5564	56.2318	55.4827
Y23H5A.1	WBGene00000801	cars-2	6.20478	8.50213	5.56245	5.65366
Y38A10A.5	WBGene00000802	crt-1	1888.68	2725.27	2071.74	2236.75
F53H4.1	WBGene00000803	csb-1	2.68361	4.13369	3.65514	3.56834
Y48E1B.12	WBGene00000804	csc-1	15.8063	19.5745	12.7264	15.0201
Y48G1C.2	WBGene00000812	csk-1	25.7178	20.3997	25.8321	26.304
Y59A8A.1	WBGene00000813	csn-1	20.4212	15.9613	22.1757	21.8523
B0025.2	WBGene00000814	csn-2	28.8949	26.86	36.7399	40.094
Y38C1AA.2	WBGene00000815	csn-3	19.1821	15.9961	21.4172	21.4088
Y55F3AM.15	WBGene00000816	csn-4	24.5635	26.3002	28.7253	28.4358
B0547.1	WBGene00000817	csn-5	22.9492	22.2008	26.1893	24.1621
Y67H2A.6	WBGene00000818	csn-6	28.6696	26.9935	33.9508	34.4686
Y48E1B.13	WBGene00000819	csp-1	0.137848	0.353567	0.446972	0.599932
Y73B6BL.7	WBGene00000820	csp-2	0.363422	0.718265	0.868279	0.741792
Y47H9C.6	WBGene00000821	csp-3	0.0172842	0	0.0645535	0.0112907
F40E10.3	WBGene00000822	csq-1	196.838	365.583	339.126	316.282
MTCE.21	WBGene00000829	ctb-1	1853.14	1586.9	1588.95	1279.19
Y54G11A.6	WBGene00000830	ctl-1	1.15017	0.612997	1.42992	1.55425
Y54G11A.5	WBGene00000831	ctl-2	89.1465	51.7874	88.8707	98.9501
Y23H5A.5	WBGene00000832	ctn-1	45.0477	45.1275	51.3077	49.8981
T20G5.2	WBGene00000833	cts-1	455.32	414.431	749.734	706.932
Y76A2A.2	WBGene00000834	cua-1	21.7712	17.2276	23.7369	24.0916
ZK652.11	WBGene00000835	cuc-1	248.337	165.694	168.065	232.311
D2045.6	WBGene00000836	cul-1	28.6297	22.1111	32.12	32.4352
ZK520.4	WBGene00000837	cul-2	43.7843	29.7223	40.7935	41.35
Y108G3AL.1	WBGene00000838	cul-3	37.015	29.8199	39.54	38.1688
F45E12.3	WBGene00000839	cul-4	15.1228	14.7658	16.8354	17.7005
ZK856.1	WBGene00000840	cul-5	28.264	19.6272	31.6103	33.1922
K08E7.7	WBGene00000841	cul-6	2.65717	4.83451	3.59435	3.94062
F25D7.1	WBGene00000843	cup-2	119.672	108.555	100.793	111.539
C02C2.3	WBGene00000845	cup-4	3.87797	5.02679	13.3431	13.1019
R13A5.1	WBGene00000846	cup-5	11.8823	11.964	13.5275	13.6261
C47G2.1	WBGene00000851	cut-1	0.0345051	0.0176798	0.100685	0.0895361
M142.2	WBGene00000853	cut-6	4.21565	1.57607	2.50456	3.25648
C07H6.8	WBGene00000854	cux-7	21.2302	20.5229	18.7984	20.0025
K10B4.6	WBGene00000857	cwn-1	41.4297	46.8648	32.4162	34.9947
W01B6.1	WBGene00000858	cwn-2	6.29044	5.27248	10.7693	10.7436
C37H5.10	WBGene00000859	cwp-1	0	0.211843	0.0501732	0.122755
C37H5.11	WBGene00000860	cwp-2	0	0.0562747	0.732093	0.531443
C37H5.4	WBGene00000861	cwp-3	0	0	0.235141	0.110046
K11D12.1	WBGene00000862	cwp-4	0.679236	1.3093	3.36045	2.54535
ZK507.6	WBGene00000863	cya-1	7.35356	10.8929	11.4861	12.7203
F59H6.7	WBGene00000864	cya-2	0.269746	0.271193	0.748282	1.1696
ZC168.4	WBGene00000865	cyb-1	10.4582	12.8029	20.9836	26.3843
Y43E12A.1	WBGene00000866	cyb-2.1	0.855587	0.486742	1.19654	1.52931
H31G24.4	WBGene00000867	cyb-2.2	0.68771	1.02667	1.86734	2.47832
T06E6.2	WBGene00000868	cyb-3	18.5085	23.7803	43.1827	56.8702
C54G4.8	WBGene00000869	cyc-1	417.185	365.63	384.931	366.694
Y38F1A.5	WBGene00000870	cyd-1	9.19058	17.0066	13.6731	14.6947
C37A2.4	WBGene00000871	cye-1	7.89419	5.46327	8.37506	9.33495
F11H8.4	WBGene00000872	cyk-1	4.06211	5.21232	10.1186	9.30847
ZK328.1	WBGene00000874	cyk-3	22.0009	20.3183	28.0435	27.7955
K08E3.6	WBGene00000875	cyk-4	16.9921	20.8764	22.3159	21.8739
C52E4.6	WBGene00000876	cyl-1	36.5989	47.264	52.4992	58.625
Y49A3A.5	WBGene00000877	cyn-1	284.094	278.091	266.274	235.738
ZK520.5	WBGene00000878	cyn-2	1.70628	1.04039	1.34079	1.45261
Y75B12B.5	WBGene00000879	cyn-3	490.378	460.418	614.197	568.654
F59E10.2	WBGene00000880	cyn-4	21.1094	22.5289	23.4518	23.8515
F31C3.1	WBGene00000881	cyn-5	1060.26	1057.23	999.746	1065.14
F42G9.2	WBGene00000882	cyn-6	122.41	108.989	269.684	239.626
Y75B12B.2	WBGene00000883	cyn-7	1879.05	1863.06	1715.68	1752.42
D1009.2	WBGene00000884	cyn-8	17.5892	27.7233	19.1505	17.899
T27D1.1	WBGene00000885	cyn-9	3.13456	2.66291	4.09065	4.61615
B0252.4	WBGene00000886	cyn-10	23.9967	27.6277	23.6139	25.264
T01B7.4	WBGene00000887	cyn-11	41.2204	37.5937	34.2324	35.9587
C34D4.12	WBGene00000888	cyn-12	34.0476	36.684	33.8885	31.5336
Y116A8C.34	WBGene00000889	cyn-13	57.9327	59.5436	62.2609	66.2587
F39H2.2	WBGene00000890	sig-7	12.3069	12.1989	17.6293	17.8074
Y87G2A.6	WBGene00000891	cyn-15	20.5011	18.1847	19.5574	19.4907
Y17G7B.9	WBGene00000892	cyn-16	18.1596	16.5644	17.893	19.9884
ZC250.1	WBGene00000893	cyn-17	34.8082	25.3247	41.656	57.6233
M110.5	WBGene00000894	dab-1	105.832	88.2715	79.5876	87.3118
B0412.1	WBGene00000895	dac-1	12.2044	14.2512	9.44874	9.59433
F57B10.10	WBGene00000896	dad-1	343.446	323.789	294.453	294.529
F29C4.1	WBGene00000897	daf-1	16.8313	19.3172	17.0516	15.8036
Y55D5A.5	WBGene00000898	daf-2	17.7829	16.6981	29.3042	25.0148
F25E2.5	WBGene00000899	daf-3	14.446	26.1473	21.8233	25.0965
C05D2.1	WBGene00000900	daf-4	17.871	19.6075	31.2239	30.2546
W01G7.1	WBGene00000901	daf-5	30.3476	38.7833	60.3692	58.7062
F31F6.5	WBGene00000902	daf-6	18.0771	19.5803	13.5341	14.1459
B0412.2	WBGene00000903	daf-7	6.36448	11.6405	30.5552	24.4542
R05D11.1	WBGene00000904	daf-8	12.021	10.6934	13.4614	14.0882
T13C5.1	WBGene00000905	daf-9	7.32418	9.07527	9.15162	8.6801
F23B2.4	WBGene00000906	daf-10	0.752956	0.644806	1.69094	1.58079
B0240.3	WBGene00000907	daf-11	0.445279	0.610676	1.62818	1.38036
F11A1.3	WBGene00000908	daf-12	59.0279	103.875	67.3371	67.1952
F01G10.8	WBGene00000910	daf-14	28.3673	27.6839	39.7949	41.1518
C10C5.6	WBGene00000911	daf-15	20.2791	17.4178	25.4186	25.974
R13H8.1	WBGene00000912	daf-16	72.5092	85.7284	82.7484	91.4912
T07A9.6	WBGene00000913	daf-18	9.30425	8.7643	13.1211	13.4762
F33H1.1	WBGene00000914	daf-19	12.7651	13.9928	15.3814	14.9519
C47E8.5	WBGene00000915	daf-21	924.433	1499.81	1248.16	1190.37
Y48G1A.3	WBGene00000917	daf-25	18.7149	16.8516	15.4237	16.1068
Y116F11B.1	WBGene00000920	daf-28	28.8395	45.9623	54.0244	46.1576
M03A1.7	WBGene00000928	dao-2	1656.58	1761.61	2162.71	2088.21
K07E3.3	WBGene00000929	dao-3	113.349	86.0106	60.9832	74.3969
ZC373.6	WBGene00000930	dao-4	0.279705	1.07078	0.958068	0.751888
C25A1.10	WBGene00000931	dao-5	105.675	111.468	100.79	95.7355
T05G5.12	WBGene00000932	dao-6	35.0435	19.8599	22.8821	33.3467
C14A4.2	WBGene00000933	dap-3	70.7493	70.3739	63.4133	57.4795
T23G5.5	WBGene00000934	dat-1	1.67222	1.35876	3.88333	3.29968
F56D1.7	WBGene00000935	daz-1	6.98941	4.86427	7.60429	8.14656
T25F10.2	WBGene00000936	dbl-1	21.7067	16.3275	21.6412	22.1402
C55B7.8	WBGene00000937	dbr-1	16.5514	12.3812	12.673	12.9508
C26C6.5	WBGene00000938	dcp-66	32.0703	36.1575	50.4448	52.5321
K12H4.8	WBGene00000939	dcr-1	13.9557	11.82	15.4743	16.3295
Y113G7A.9	WBGene00000940	dcs-1	59.6619	59.3708	52.5935	49.9985
Y39A3CR.4	WBGene00000941	ddp-1	319.226	274.409	269.946	260.69
ZC477.9	WBGene00000942	deb-1	117.205	130.324	162.339	153.434
C47C12.6	WBGene00000950	deg-1	2.11323	3.00798	2.88735	3.35846
K03B8.9	WBGene00000951	deg-3	8.2729	4.66762	5.08278	5.41735
E02H4.1	WBGene00000952	del-1	4.50277	6.51512	3.91928	3.71819
F58G6.6	WBGene00000953	del-2	3.82556	2.04142	2.76039	3.34818
T26H10.1	WBGene00000955	des-2	10.7559	7.98052	5.21731	6.48097
C09E10.2	WBGene00000958	dgk-1	20.0797	26.6946	19.7204	17.6274
F46H6.2	WBGene00000959	dgk-2	84.2002	109.414	57.2441	57.7706
F54G8.2	WBGene00000960	dgk-3	0.511182	0.540776	1.55162	1.41153
T21B6.1	WBGene00000961	dgn-1	40.6975	59.2742	28.4249	29.4574
T21E12.4	WBGene00000962	dhc-1	30.0203	28.5648	54.4792	47.095
R06C7.3	WBGene00000963	dhp-1	20.4485	27.6435	53.2004	48.3119
C47E12.8	WBGene00000964	dhp-2	15.9319	13.1023	22.6825	19.8903
C01G8.3	WBGene00000965	dhs-1	20.6737	19.2844	22.1286	22.3912
F55A12.4	WBGene00000966	dhs-2	18.5392	12.6422	16.0863	17.5969
T02E1.5	WBGene00000967	dhs-3	111.257	90.47	117.362	145.737
T05F1.10	WBGene00000968	dhs-4	9.74811	15.9791	13.2177	10.8713
F56D1.5	WBGene00000969	dhs-5	38.9312	49.2185	53.6897	56.4711
C17G10.8	WBGene00000970	dhs-6	61.269	31.4466	65.4229	70.9658
E04F6.7	WBGene00000971	dhs-7	1.05555	0.505924	3.31742	3.22609
K10H10.3	WBGene00000972	dhs-8	0.451654	0.824593	3.03157	4.02318
Y32H12A.3	WBGene00000973	dhs-9	69.4839	53.3924	77.9748	98.9803
Y39A1A.11	WBGene00000974	dhs-11	2.26325	2.26322	2.57973	2.75256
K08F4.9	WBGene00000975	dhs-12	31.8807	31.1437	40.9702	37.3206
F36H9.3	WBGene00000976	dhs-13	65.6737	81.0142	53.8216	51.801
R05D8.8	WBGene00000977	dhs-14	2.42173	3.75103	13.0093	9.03466
R05D8.10	WBGene00000978	dhs-15	1.11744	1.69281	10.5191	7.33089
C10F3.2	WBGene00000979	dhs-16	6.77368	11.0196	10.5454	11.0811
F29G9.6	WBGene00000980	dhs-17	10.2185	14.3766	13.1224	12.2499
C45B11.3	WBGene00000981	dhs-18	69.4371	41.0879	84.609	94.9082
T11F9.11	WBGene00000982	dhs-19	19.3131	30.3716	50.617	68.6255
F35B12.2	WBGene00000983	dhs-20	24.0919	20.9204	25.3211	35.4768
R11D1.11	WBGene00000984	dhs-21	42.8559	32.5909	82.8021	93.5116
C15H11.4	WBGene00000985	dhs-22	71.1296	72.6935	68.0806	68.0327
R08H2.1	WBGene00000986	dhs-23	0.621757	1.37121	3.11423	6.73412
Y60A3A.10	WBGene00000987	dhs-24	34.6361	30.4274	29.1115	29.8904
F09E10.3	WBGene00000988	dhs-25	74.4986	92.7353	116.862	96.5523
ZK816.5	WBGene00000989	dhs-26	0.463139	0.657164	0.534778	0.430366
C04F6.5	WBGene00000990	dhs-27	20.8754	83.1147	34.4196	33.1501
M03A8.1	WBGene00000991	dhs-28	308.741	282.348	233.264	291.172
F27D9.6	WBGene00000992	dhs-29	24.9531	65.3074	36.2342	30.0394
T25G12.7	WBGene00000993	dhs-30	27.712	32.1143	25.6499	20.3439
F08B4.1	WBGene00000994	dic-1	7.41553	6.05726	7.46599	8.15343
C18D1.1	WBGene00000995	die-1	26.8235	21.3647	21.8621	26.1184
F49E8.5	WBGene00000996	dif-1	173.986	86.8613	120.517	130.498
K07E12.1	WBGene00000998	dig-1	7.46105	7.87583	11.9984	11.1032
C18A11.7	WBGene00001000	dim-1	436.594	545.992	643.884	626.119
C04G2.6	WBGene00001001	dis-3	25.385	23.8335	25.288	24.0726
R01H10.1	WBGene00001002	div-1	11.4458	12.3955	14.0701	13.8981
T26A5.9	WBGene00001005	dlc-1	688.549	724.631	638.594	628.327
C25F6.2	WBGene00001006	dlg-1	50.9721	107.852	58.366	57.419
C39E9.14	WBGene00001007	dli-1	66.1588	65.3768	67.7187	67.4568
F33E2.2	WBGene00001008	dlk-1	52.2475	66.9359	64.8607	71.8889
F43G6.1	WBGene00001016	dna-2	4.86569	4.16055	6.03445	6.36101
ZK593.5	WBGene00001017	dnc-1	24.9827	23.6928	34.3675	36.6392
C28H8.12	WBGene00001018	dnc-2	40.703	42.3686	48.9183	49.9299
B0035.14	WBGene00001019	dnj-1	46.4175	48.6749	39.6071	42.7964
B0035.2	WBGene00001020	dnj-2	44.4789	35.6975	32.1244	35.1336
C01G10.12	WBGene00001021	dnj-3	8.08646	11.394	7.71149	7.15794
C01G8.4	WBGene00001022	dnj-4	8.60701	6.40273	11.3227	11.484
C04A2.7	WBGene00001023	dnj-5	31.9707	33.7027	48.7785	48.4513
C55B6.2	WBGene00001025	dnj-7	69.3107	100.344	57.1729	62.8714
C56C10.13	WBGene00001026	dnj-8	21.3479	21.6268	31.4579	32.7041
F11G11.7	WBGene00001027	dnj-9	30.8655	25.7307	28.0033	27.2447
F22B7.5	WBGene00001028	dnj-10	38.5434	40.0604	43.2866	43.2387
F38A5.13	WBGene00001029	dnj-11	56.0638	51.2899	44.2133	46.3344
F39B2.10	WBGene00001030	dnj-12	145.986	211.99	156.229	143.819
F54D5.8	WBGene00001031	dnj-13	191.862	173.181	165.086	147.816
K02G10.8	WBGene00001032	dnj-14	61.0778	97.0525	49.8262	48.4284
K08D10.2	WBGene00001033	dnj-15	25.059	25.8836	25.9011	25.8864
R74.4	WBGene00001034	dnj-16	32.4455	35.8015	33.3498	34.4609
T03F6.2	WBGene00001035	dnj-17	18.6173	20.4405	16.4317	17.5654
T04A8.9	WBGene00001036	dnj-18	14.0957	12.623	11.1786	12.287
T05C3.5	WBGene00001037	dnj-19	195.885	260.329	206.323	199.717
T15H9.7	WBGene00001038	dnj-20	224.442	233.662	191.919	204.91
T19B4.4	WBGene00001039	dnj-21	59.1589	62.6014	45.224	39.2513
T23B12.7	WBGene00001040	dnj-22	8.66095	9.97053	10.7927	11.6435
T24H10.3	WBGene00001041	dnj-23	29.0694	33.4097	32.8484	35.6452
W03A5.7	WBGene00001042	dnj-24	93.0432	73.7438	85.0191	85.6092
W07A8.3	WBGene00001043	dnj-25	37.4817	26.2865	23.3016	26.8054
Y39C12A.8	WBGene00001044	dnj-26	0.56793	0.930054	1.05353	1.21991
Y47H9C.5	WBGene00001045	dnj-27	23.7001	28.8217	52.2776	52.11
Y54E10BL.4	WBGene00001046	dnj-28	2.6929	5.09238	4.72133	6.8636
Y63D3A.6	WBGene00001047	dnj-29	122.618	96.3446	94.6804	101.221
Y71F9B.16	WBGene00001048	dnj-30	32.9417	29.688	36.0595	35.8235
F33H2.1	WBGene00001049	dog-1	7.72196	7.54793	8.65147	8.88987
F54C1.2	WBGene00001050	dom-3	7.03045	7.09281	8.40268	8.73768
C09G4.3	WBGene00001051	cks-1	56.756	67.1821	54.9663	58.9535
F15A8.5	WBGene00001052	dop-1	13.7811	28.7341	14.0768	13.4841
K09G1.4	WBGene00001053	dop-2	4.5023	2.87323	5.79223	6.13851
T23F1.7	WBGene00001054	dpf-1	11.782	8.43876	9.71807	11.4199
C27C12.7	WBGene00001055	dpf-2	9.60358	12.9779	9.57422	9.4613
K02F2.1	WBGene00001056	dpf-3	33.2843	29.53	43.9455	45.7225
F01F1.5	WBGene00001057	dpf-4	29.9593	32.1214	31.5091	30.3446
R11E3.8	WBGene00001058	dpf-5	43.0207	34.1339	47.1757	45.1993
F44B9.1	WBGene00001059	dpf-6	13.7629	10.7869	64.106	57.7885
R11E3.7	WBGene00001060	dpf-7	14.9593	12.8085	13.7691	15.6814
T23G7.1	WBGene00001061	dpl-1	9.45971	11.0167	10.7227	11.8305
R10D12.2	WBGene00001062	dpr-1	0.019514	0.030321	0.0256067	0.049094
M01E10.2	WBGene00001063	dpy-1	43.459	18.9991	15.324	19.7135
T14B4.6	WBGene00001064	dpy-2	173.335	200.251	390.497	334.477
EGAP7.1	WBGene00001065	dpy-3	234.328	300.178	400.654	366.939
Y41E3.2	WBGene00001066	dpy-4	3569.3	1648.08	1677.56	2162.9
F27C1.8	WBGene00001067	dpy-5	3227.93	1459.42	1412.01	1888.72
F16F9.2	WBGene00001068	dpy-6	6.42173	41.5857	22.9094	27.2332
F46C8.6	WBGene00001069	dpy-7	229.713	286.697	374.061	323.44
C31H2.2	WBGene00001070	dpy-8	221.509	272.823	366.679	331.655
T21D12.2	WBGene00001071	dpy-9	184.406	236.977	426.794	356.622
T14B4.7	WBGene00001072	dpy-10	137.875	184.969	330.346	290.933
F46E10.9	WBGene00001073	dpy-11	400.91	287.912	335.974	358.115
F30B5.1	WBGene00001074	dpy-13	4243.44	2017.17	1729.37	2248.19
H27M09.4	WBGene00001075	dpy-14	0.107456	0.524049	19.5974	40.9085
F54D8.1	WBGene00001076	dpy-17	0.970997	0.769246	19.0127	38.2751
Y47D3B.10	WBGene00001077	dpy-18	124.36	91.6282	129.783	132.017
F22B7.10	WBGene00001078	dpy-19	6.26105	9.80816	9.49476	8.71257
T22B3.1	WBGene00001079	dpy-20	23.4527	25.0751	30.408	33.0859
Y59A8B.1	WBGene00001080	dpy-21	29.5772	30.1182	37.378	34.2678
F47A4.2	WBGene00001081	dpy-22	15.8282	24.066	12.3422	12.1832
R160.1	WBGene00001082	dpy-23	48.9151	76.4005	60.0644	55.5645
C25G4.5	WBGene00001085	dpy-26	16.0169	16.1308	20.5254	21.3216
R13G10.1	WBGene00001086	dpy-27	19.5417	22.8714	32.2511	31.7896
Y39A1B.3	WBGene00001087	dpy-28	7.80168	9.29865	16.4621	15.2774
ZK863.6	WBGene00001088	dpy-30	177.68	186.827	167.382	174.243
K04A8.6	WBGene00001089	dre-1	84.5254	73.6864	89.7547	93.4389
F15B10.2	WBGene00001090	drh-1	9.68506	7.99694	12.4315	12.8973
C01B10.1	WBGene00001091	drh-2	36.0366	55.9401	48.2556	49.7839
F53A2.5	WBGene00001092	dro-1	35.8865	27.0546	26.7163	26.0232
T12E12.4	WBGene00001093	drp-1	31.8998	32.7142	43.1807	44.3023
B0464.1	WBGene00001094	dars-1	143.28	120.52	171.993	170.401
F10C2.6	WBGene00001095	dars-2	9.76446	8.67663	10.5367	10.8771
C18B12.3	WBGene00001096	dsc-1	2.60005	1.61636	1.11128	1.18136
K02D7.4	WBGene00001099	dsc-4	58.2276	84.9194	47.657	65.5261
C34F11.9	WBGene00001101	dsh-1	25.6747	28.0475	30.2605	32.4829
C27A2.6	WBGene00001102	dsh-2	4.72424	5.82252	8.01923	8.56118
W09G12.4	WBGene00001103	dsl-1	0.304162	0.182176	0.110338	0.189035
W09G12.1	WBGene00001104	dsl-2	0.0416265	0.0151823	0.188662	0.476169
Y41D4B.10	WBGene00001105	dsl-3	0.202433	0.15791	3.71203	5.2601
F16B12.2	WBGene00001106	dsl-4	0.0169578	0.0662104	0.0934988	0.0476861
F58B3.8	WBGene00001107	dsl-5	0.22278	1.02688	3.42974	2.85437
H02I12.4	WBGene00001108	dsl-6	0.0121899	0.0274087	0.17127	0.649757
F15B9.9	WBGene00001109	dsl-7	1.7287	1.13369	1.9916	2.14289
F38B7.5	WBGene00001110	duo-1	1.49759	1.53496	2.59087	3.24223
F29C4.5	WBGene00001111	duo-2	0.0333867	0.0740581	0.13749	0.127986
Y106G6H.12	WBGene00001112	duo-3	9.73549	8.99995	9.9453	10.532
F25H8.5	WBGene00001113	dur-1	208.217	193.324	234.047	235.103
F47G6.1	WBGene00001115	dyb-1	9.97582	10.3767	11.3329	12.0096
C33G3.1	WBGene00001116	dyc-1	19.8371	26.9957	18.7627	20.366
F54C1.5	WBGene00001117	dyf-1	2.0693	1.85871	3.4739	3.65655
ZK520.3	WBGene00001118	dyf-2	3.79733	3.17978	4.93289	5.07905
C04C3.5	WBGene00001119	dyf-3	2.14835	2.50778	4.06832	4.36708
M04C9.5	WBGene00001121	dyf-5	2.00421	1.44799	2.88938	3.39838
F46F6.4	WBGene00001122	dyf-6	4.29916	6.16635	5.56671	6.06482
C43C3.3	WBGene00001123	dyf-7	1.30304	2.59961	1.29423	1.61763
C02H7.1	WBGene00001127	dyf-11	2.40227	3.56845	1.86494	2.56293
C27H5.7	WBGene00001129	dyf-13	0.806979	1.27737	1.97807	2.06805
C02C6.1	WBGene00001130	dyn-1	49.4837	81.8109	51.192	48.7918
F15D3.1	WBGene00001131	dys-1	44.4744	45.7437	51.0378	46.5747
T11B7.4	WBGene00001132	alp-1	80.7049	70.6141	120.716	116.304
Y48B6A.4	WBGene00001133	eat-2	0.342414	0.853549	2.17026	1.49627
D2013.5	WBGene00001134	eat-3	30.6241	28.8133	32.5948	33.1712
ZK512.6	WBGene00001135	eat-4	10.0006	6.17633	13.8663	12.1976
F13G3.8	WBGene00001136	eat-5	1.01434	1.27347	2.63777	2.52984
B0365.3	WBGene00001137	eat-6	393.787	508.066	689.672	694.11
C16C2.2	WBGene00001145	eat-16	31.7987	31.3899	43.2111	41.4112
Y105E8A.7	WBGene00001147	eat-18	15.4438	16.0705	50.9959	40.3061
H30A04.1	WBGene00001148	eat-20	30.92	36.2549	36.9557	40.8817
K02A4.1	WBGene00001149	bcat-1	150.107	229.642	132.922	139.049
C29F3.1	WBGene00001150	ech-1	1.21364	0.172934	6.17963	8.28719
F38H4.8	WBGene00001151	ech-2	35.1319	29.1947	35.0045	32.2426
F43H9.1	WBGene00001152	ech-3	19.9103	15.3544	16.7079	18.0969
R06F6.9	WBGene00001153	ech-4	52.9127	31.8238	58.0842	60.4734
F56B3.5	WBGene00001154	ech-5	55.2572	41.3872	53.1234	52.403
T05G5.6	WBGene00001155	ech-6	504.223	287.407	394.686	339.466
Y105E8A.4	WBGene00001156	ech-7	89.6381	87.7486	80.3293	58.8708
F01G10.2	WBGene00001157	ech-8	23.0671	14.298	18.0415	23.6962
F01G10.3	WBGene00001158	ech-9	1.93272	2.48448	3.05914	2.13915
C26D10.5	WBGene00001159	eff-1	13.0267	17.6973	32.9345	27.7324
F42A10.4	WBGene00001160	efk-1	19.5559	21.123	53.6756	46.8765
Y102A5C.18	WBGene00001161	efl-1	12.6065	13.4056	14.7133	17.4975
Y48C3A.17	WBGene00001162	efl-2	11.4736	11.3573	16.7846	15.9991
C43F9.8	WBGene00001163	efn-2	60.9515	63.93	42.1938	44.183
F15A2.5	WBGene00001164	efn-3	0	0	0.0360548	0.0545774
F56A11.3	WBGene00001165	efn-4	11.4688	9.97964	7.09933	7.91194
ZK328.2	WBGene00001166	eftu-2	57.7063	47.8062	64.0615	61.071
F25H5.4	WBGene00001167	eef-2	2334.66	2644.38	2827.92	2601.74
F31E3.5	WBGene00001168	eef-1A.1	6751.47	7885.65	7441.76	7477.61
R03G5.1	WBGene00001169	eef-1A.2	2254.84	3309.57	2222.2	2178.72
F23B12.9	WBGene00001170	egl-1	0.32808	1.56285	2.97162	4.78526
F16B3.1	WBGene00001171	egl-2	13.6229	10.1303	8.73909	8.86496
C51E3.7	WBGene00001172	egl-3	131.361	150.885	190.556	178.536
F55A8.2	WBGene00001173	egl-4	102.124	114.224	148.531	137.216
C08C3.1	WBGene00001174	egl-5	41.8512	41.2495	14.4157	17.9356
C46F4.1	WBGene00001175	egl-6	2.59502	2.71589	1.52681	2.05608
B0348.4	WBGene00001177	egl-8	46.2856	43.1965	46.6526	45.1156
F22E12.4	WBGene00001178	egl-9	20.9248	16.8685	41.2763	33.7982
F28C1.2	WBGene00001179	egl-10	27.7729	23.4824	32.322	33.4665
T22B7.1	WBGene00001182	egl-13	25.3508	40.8163	20.9251	23.43
F58A3.2	WBGene00001184	egl-15	10.8645	20.0159	13.6554	12.9622
F38G1.2	WBGene00001185	egl-17	1.6078	2.56923	3.49769	3.27573
F55A8.1	WBGene00001186	egl-18	22.2504	26.546	27.3572	29.5842
C48A7.1	WBGene00001187	egl-19	19.1441	16.9136	27.8767	26.7381
W08D2.1	WBGene00001188	egl-20	70.831	69.8868	28.8877	37.2835
F01D4.4	WBGene00001189	egl-21	146.246	176.06	227.516	215.157
Y37A1B.11	WBGene00001190	egl-23	15.2978	13.0965	7.52445	9.74688
C23H3.1	WBGene00001193	egl-26	13.2058	9.80124	9.18663	11.6359
C04A2.3	WBGene00001194	egl-27	38.9049	43.0176	58.5538	62.9636
M01D7.7	WBGene00001196	egl-30	263.333	251.96	231.882	227.233
R07A4.1	WBGene00001202	egl-36	3.35974	3.88853	3.35133	3.35075
C04G2.7	WBGene00001204	egl-38	17.938	15.6152	8.38551	10.4952
R53.3	WBGene00001207	egl-43	21.5512	15.9294	20.6501	21.0992
F28B12.2	WBGene00001208	egl-44	27.636	32.1937	53.5224	54.699
C27D11.1	WBGene00001209	egl-45	96.4464	93.1323	110.18	102.576
K11G9.4	WBGene00001210	egl-46	13.178	17.5981	12.1064	12.9386
C50H2.2	WBGene00001211	egl-47	2.68008	1.83865	1.87052	2.02015
F26A3.3	WBGene00001214	ego-1	1.97036	1.33984	3.15568	3.19103
Y53H1C.2	WBGene00001215	ego-2	23.3808	16.5253	24.1395	24.2644
ZK616.10	WBGene00001223	ehn-3	0	0.0838425	0.0618096	0.210469
ZK1248.3	WBGene00001224	ehs-1	19.3022	19.0165	24.0299	23.5915
Y54E2A.11	WBGene00001225	eif-3.B	131.221	132.192	133.385	126.851
T23D8.4	WBGene00001226	eif-3.C	136.899	111.598	142.994	134.501
R08D7.3	WBGene00001227	eif-3.D	141.538	128.49	149.469	135.801
B0511.10	WBGene00001228	eif-3.E	114.944	108.444	137.483	129.151
D2013.7	WBGene00001229	eif-3.F	164.325	163.243	171.322	148.36
F22B5.2	WBGene00001230	eif-3.G	130.975	131.115	128.647	124.617
C41D11.2	WBGene00001231	eif-3.H	108.206	101.346	113.289	107.027
Y74C10AR.1	WBGene00001232	eif-3.I	194.27	169.3	157.719	151.23
T16G1.11	WBGene00001233	eif-3.K	161.667	151.479	165.537	151.203
C47B2.5	WBGene00001234	eif-6	126.346	131.452	106.44	110.329
Y41C4A.10	WBGene00001235	elb-1	88.4972	83.5122	60.5886	61.476
Y82E9BR.15	WBGene00001236	elc-1	155.362	133.588	100.993	110.566
W03H1.2	WBGene00001237	elc-2	0.256544	0.568693	1.74561	1.30087
F56H11.4	WBGene00001239	elo-1	437.391	531.663	498.231	505.215
F11E6.5	WBGene00001240	elo-2	252.701	289.276	220.968	202.464
D2024.3	WBGene00001241	elo-3	232.293	173.214	134.345	168.03
C40H1.4	WBGene00001242	elo-4	44.5438	27.5128	30.8088	32.5281
F41H10.7	WBGene00001243	elo-5	191.137	192.82	221.569	194.387
F41H10.8	WBGene00001244	elo-6	341.406	325.221	389.408	359.222
F56H11.3	WBGene00001245	elo-7	0.0127074	0	0.0117983	0.0229534
Y47D3A.30	WBGene00001246	elo-8	0.181439	0.0731643	0.329974	0.358904
Y53F4B.2	WBGene00001247	elo-9	27.859	15.3346	18.4609	19.2903
F38A6.2	WBGene00001248	elp-1	5.67219	4.66737	6.18962	6.0095
W09C2.1	WBGene00001249	elt-1	12.9123	23.9006	19.2189	20.9395
C33D3.1	WBGene00001250	elt-2	22.9367	22.7912	15.7944	16.7774
K02B9.4	WBGene00001251	elt-3	34.5196	81.3908	45.284	45.9875
C39B10.6	WBGene00001252	elt-4	2.28051	3.85208	2.07423	2.58597
F52C12.5	WBGene00001253	elt-6	10.4742	12.2913	14.5161	14.696
Y80D3A.2	WBGene00001258	emb-4	33.8173	27.5642	33.9166	34.1871
T04A8.14	WBGene00001259	emb-5	33.7627	30.068	42.3273	43.554
K10D2.6	WBGene00001262	emb-8	53.9599	45.2885	117.152	126.3
K04H4.1	WBGene00001263	emb-9	164.111	158.436	273.316	251.283
F10B5.6	WBGene00001281	emb-27	14.0601	13.3135	16.4241	17.5387
F54C8.3	WBGene00001284	emb-30	15.5555	12.83	20.6196	20.6933
F32D8.6	WBGene00001303	emo-1	1272.48	936.195	886.802	1027.1
M01D7.6	WBGene00001309	emr-1	70.5139	77.7886	67.3584	61.7065
F58E10.2	WBGene00001310	end-1	0.210375	0.0198852	0.157242	0.253183
F58E10.5	WBGene00001311	end-3	0.0256868	0.0669416	0.070992	0.0634045
ZK809.4	WBGene00001320	ent-1	52.846	53.3082	42.4491	44.9981
R11E3.6	WBGene00001324	eor-1	15.8359	15.9772	19.6481	20.8873
C44H4.7	WBGene00001325	eor-2	10.4289	20.6029	12.6648	13.3613
K08C7.3	WBGene00001328	epi-1	42.7873	35.8779	45.6421	45.4589
T04C10.2	WBGene00001329	epn-1	130.23	170.288	97.5531	98.3913
Y57G11C.24	WBGene00001330	eps-8	118.556	109.007	101.903	115.101
F09B9.3	WBGene00001331	erd-2	124.655	170.642	98.4731	100.831
T07A9.5	WBGene00001332	eri-1	9.09685	9.64948	10.2313	10.7562
C01G8.5	WBGene00001333	erm-1	145.634	137.715	172.514	195.358
Y105E8B.8	WBGene00001334	ero-1	44.5651	47.5744	50.7455	51.9754
F35A5.8	WBGene00001335	erp-1	18.583	30.3335	19.5621	19.0717
Y41E3.4	WBGene00001336	qars-1	116.647	101.791	103.909	102.032
ZC434.5	WBGene00001337	ears-1	75.1849	69.0701	97.8193	103.892
T07A9.2	WBGene00001338	ears-2	19.0611	24.3229	20.1328	19.5932
T01D1.2	WBGene00001340	etr-1	62.3417	58.3776	74.1107	73.5392
F29G9.4	WBGene00001345	fos-1	40.7539	49.849	44.3625	47.2943
H38K22.1	WBGene00001352	evl-14	13.5889	12.3542	13.8815	14.3079
F22B5.1	WBGene00001358	evl-20	20.2942	23.8469	15.6984	18.4124
Y105E8A.22	WBGene00001365	exc-4	26.4352	26.8653	39.931	44.6764
C33D9.1	WBGene00001366	exc-5	15.8655	16.3161	21.3207	22.1777
F35H8.5	WBGene00001368	exc-7	20.9893	20.6752	28.0464	26.6978
F26H11.5	WBGene00001371	exl-1	21.6817	20.003	16.968	16.6723
R09B3.1	WBGene00001372	exo-3	16.8951	12.4706	11.506	11.8295
H35N03.1	WBGene00001373	exp-1	8.08396	5.48613	3.62491	4.39442
F12F3.1	WBGene00001374	exp-2	18.6194	15.9573	17.1705	17.9643
C49A1.4	WBGene00001377	eya-1	1.82326	1.89457	6.67919	7.83738
F02A9.2	WBGene00001385	far-1	3821.36	3102.07	4126.98	4116.18
F02A9.3	WBGene00001386	far-2	1618.45	706.974	751.139	824.108
F15B9.1	WBGene00001387	far-3	2.24547	12.913	7.19905	13.5558
F15B9.2	WBGene00001388	far-4	0.0530332	0.304771	0.37741	0.606714
F15B9.3	WBGene00001389	far-5	21.3734	24.3468	64.5778	52.7876
W02A2.2	WBGene00001390	far-6	53.6195	47.7736	34.6045	42.2674
K01A2.2	WBGene00001391	far-7	17.569	43.2133	52.6968	41.0623
K02F3.3	WBGene00001392	far-8	76.7421	40.2966	229.03	201.25
Y67H2A.8	WBGene00001393	fat-1	280.899	292.07	418.886	382.798
W02A2.1	WBGene00001394	fat-2	345.873	607.575	650.479	539.879
W08D2.4	WBGene00001395	fat-3	114.064	186.237	294.839	252.701
T13F2.1	WBGene00001396	fat-4	138.063	215.596	318.683	256.287
W06D12.3	WBGene00001397	fat-5	0.752348	5.25903	3.06987	3.82008
VZK822L.1	WBGene00001398	fat-6	255.18	444.122	279.195	225.855
F10D2.9	WBGene00001399	fat-7	12.6916	8.08066	15.6526	13.2024
F56E3.4	WBGene00001400	fax-1	1.48003	1.84393	2.13057	2.04969
H12I13.4	WBGene00001401	fbf-1	2.4089	1.7475	2.22385	2.33659
F21H12.5	WBGene00001402	fbf-2	2.69963	2.16291	2.67667	2.60127
F56H11.1	WBGene00001403	fbl-1	25.135	29.0356	21.2327	21.4576
K07A3.1	WBGene00001404	fbp-1	150.772	155.409	207.499	178.639
C04F12.10	WBGene00001405	fce-1	56.1263	55.3147	63.5979	61.5577
F48F5.5	WBGene00001406	fce-2	23.0965	21.1939	17.4934	18.2985
Y54F10AM.2	WBGene00001410	feh-1	14.7913	14.071	22.5237	19.3499
F35D6.1	WBGene00001411	fem-1	22.569	19.1535	27.6162	26.4587
T19C3.8	WBGene00001412	fem-2	21.8628	19.851	22.2325	21.3844
C01F6.4	WBGene00001413	fem-3	1.99921	2.60728	3.25095	3.60314
F43G9.6	WBGene00001414	fer-1	0.199442	0.146532	0.197661	0.291987
T01C3.7	WBGene00001423	fib-1	723.778	748.243	627.464	549.552
F41G3.4	WBGene00001424	fis-1	0.0276177	0	0	0
F13B9.8	WBGene00001425	fis-2	41.691	104.286	41.4698	39.2295
F36H1.1	WBGene00001426	fkb-1	371.309	399.675	363.468	356.369
Y18D10A.19	WBGene00001427	fkb-2	1002.25	914.118	1037.48	960.876
C05C8.3	WBGene00001428	fkb-3	256.398	135.58	152.146	186.96
ZC455.10	WBGene00001429	fkb-4	43.8259	27.3087	23.1663	28.0932
C50F2.6	WBGene00001430	fkb-5	256.292	166.557	273.587	303.829
F31D4.3	WBGene00001431	fkb-6	133.778	170.202	143.718	144.275
B0511.1	WBGene00001432	fkb-7	4.36134	6.73141	11.4824	10.4908
Y18D10A.25	WBGene00001433	fkb-8	9.10668	7.86162	14.9753	16.103
T14G12.4	WBGene00001434	fkh-2	0.430075	0.424771	1.11637	1.16251
C29F7.4	WBGene00001435	fkh-3	0	0	0.022892	0.132985
C29F7.5	WBGene00001436	fkh-4	0	0	0.0808435	0.150741
F26A1.2	WBGene00001437	fkh-5	0.0924236	0.0394782	0.216812	0.197405
B0286.5	WBGene00001438	fkh-6	0.282997	0.293133	0.322821	0.379427
F26D12.1	WBGene00001439	fkh-7	21.0973	31.8906	48.9815	51.3734
F40H3.4	WBGene00001440	fkh-8	2.07486	2.54115	5.73153	6.22021
K03C7.2	WBGene00001441	fkh-9	121.246	154.986	67.5149	73.2733
C25A1.2	WBGene00001442	fkh-10	0.733776	1.35364	2.72942	2.64433
B0523.5	WBGene00001443	fli-1	14.1742	12.0345	17.7166	19.057
F23B2.5	WBGene00001444	flp-1	47.5155	68.2667	163.113	134.971
W07E11.3	WBGene00001445	flp-2	26.4202	39.7285	34.1466	30.2724
W07E11.2	WBGene00001446	flp-3	13.4199	23.5573	31.9202	30.4037
C18D1.3	WBGene00001447	flp-4	64.1615	73.9922	58.0635	63.3995
C03G5.7	WBGene00001448	flp-5	128.376	250.121	123.994	123.269
F07D3.2	WBGene00001449	flp-6	22.732	23.5885	83.4032	78.1199
F49E10.3	WBGene00001450	flp-7	43.199	74.1258	35.3195	39.3777
F31F6.4	WBGene00001451	flp-8	25.5874	40.3049	66.684	55.9955
C36H8.3	WBGene00001452	flp-9	79.1929	104.703	130.485	128.349
T06C10.4	WBGene00001453	flp-10	29.2368	23.491	17.5383	21.825
K02G10.4	WBGene00001454	flp-11	46.5772	106.748	83.8263	75.9588
C05E11.8	WBGene00001455	flp-12	30.1362	67.6889	74.8913	63.9792
F33D4.3	WBGene00001456	flp-13	15.911	21.907	50.5058	45.203
Y37D8A.15	WBGene00001457	flp-14	38.9492	34.3092	99.8733	88.8726
ZK525.1	WBGene00001458	flp-15	207.381	382.526	129.435	143.587
F15D4.8	WBGene00001459	flp-16	122.048	126.276	121.764	137.437
C52D10.11	WBGene00001460	flp-17	17.7512	19.5277	61.753	54.2214
Y48D7A.2	WBGene00001461	flp-18	28.3719	71.1546	78.8604	74.6574
M79.4	WBGene00001462	flp-19	24.7157	45.9455	72.0268	63.0047
E01H11.3	WBGene00001463	flp-20	69.9212	112.011	38.1172	40.5858
C26F1.10	WBGene00001464	flp-21	59.2437	72.7802	67.2614	69.6732
F02D10.5	WBGene00001465	flr-1	5.20183	7.53336	4.20982	3.43401
F58H1.4	WBGene00001466	flr-2	12.3392	9.20577	13.6296	13.6114
F09B12.6	WBGene00001468	flr-4	5.38116	5.57256	2.05999	2.17571
ZK783.4	WBGene00001470	flt-1	7.86662	9.56793	14.5936	15.9032
F15B9.7	WBGene00001475	fmi-1	13.129	10.021	12.5646	12.5765
K08C7.2	WBGene00001476	fmo-1	41.7735	31.782	27.8369	28.545
K08C7.5	WBGene00001477	fmo-2	0.0775121	0.266414	6.65003	6.19787
Y39A1A.19	WBGene00001478	fmo-3	5.78939	8.4574	9.61493	7.92907
F53F4.5	WBGene00001479	fmo-4	135.393	58.1168	143.807	120.463
H24K24.5	WBGene00001480	fmo-5	19.3853	13.7608	26.6386	39.019
Y54E10A.4	WBGene00001481	fog-1	3.93092	4.12703	3.63663	3.81675
Y113G7B.5	WBGene00001482	fog-2	1.50641	1.32445	3.4573	4.47697
C03C11.2	WBGene00001483	fog-3	4.24664	2.88922	3.59571	3.4848
T07D1.4	WBGene00001484	fox-1	16.5191	26.6037	22.5792	22.2292
Y113G7A.8	WBGene00001485	fre-1	11.8152	13.3007	12.8653	13.912
F59G1.7	WBGene00001486	frh-1	16.1168	15.5605	15.2166	16.1148
T04B2.2	WBGene00001487	frk-1	0.12496	0.396318	0.349522	0.322094
ZK270.2	WBGene00001488	frm-1	105.544	95.8202	80.5606	78.965
T04C9.6	WBGene00001489	frm-2	33.1987	23.3246	26.4143	29.8641
H05G16.1	WBGene00001490	frm-3	14.7554	21.2574	15.9733	15.5949
C24A11.8	WBGene00001491	frm-4	31.5787	33.6154	44.9764	41.4855
Y38C1AB.8	WBGene00001492	frm-5.1	2.22309	2.06323	4.32845	3.7076
C51F7.1	WBGene00001493	frm-7	33.539	42.7683	46.3111	45.3425
H09G03.2	WBGene00001494	frm-8	14.1648	10.6304	13.2874	12.3772
F31B12.3	WBGene00001495	frm-9	2.74918	3.67061	4.72796	4.03962
F25H9.5	WBGene00001496	frm-10	24.9036	37.8666	47.7443	50.2144
T08B2.9	WBGene00001497	fars-1	96.8475	94.8799	93.3443	85.3507
F22B5.9	WBGene00001498	fars-3	85.0581	75.8799	101.046	95.1222
C26E6.5	WBGene00001499	fsn-1	18.2273	17.5365	16.4391	19.4245
C54F6.14	WBGene00001500	ftn-1	23.709	22.6998	37.8186	56.2037
D1037.3	WBGene00001501	ftn-2	559.564	583.934	866.003	842.354
F52D10.3	WBGene00001502	ftt-2	959.918	1123.93	874.518	898.196
H14A12.2	WBGene00001503	fum-1	180.064	165.191	205.64	196.295
K08F8.3	WBGene00001505	fut-1	16.7196	13.307	12.8025	13.427
EGAP9.2	WBGene00001506	fut-2	3.98014	3.44819	3.29861	3.07755
K12H6.3	WBGene00001507	fut-4	0.336038	0.304008	0.453588	0.426848
C10F3.6	WBGene00001508	fut-8	19.0392	12.2402	12.039	13.3922
ZK1248.14	WBGene00001509	fzo-1	20.0197	20.2471	29.0338	28.6153
ZK1307.6	WBGene00001510	fzr-1	21.9096	16.2797	24.9224	26.2342
ZK177.6	WBGene00001511	fzy-1	10.0697	11.9434	15.8944	18.3905
ZC482.1	WBGene00001512	gab-1	8.70988	7.69085	7.48487	7.34776
T05H4.14	WBGene00001513	gad-1	18.4583	17.9514	18.7518	20.4733
C05D2.5	WBGene00001514	xnd-1	3.29763	2.68338	3.48682	4.14886
T24C12.2	WBGene00001515	gap-1	10.1116	19.1526	13.2881	13.4355
ZK899.8	WBGene00001516	gap-2	40.1641	51.9245	34.3747	35.468
C15B12.5	WBGene00001517	gar-1	1.90827	3.34403	4.62662	4.17591
F47D12.1	WBGene00001518	gar-2	16.0888	11.7164	21.9768	19.5762
Y40H4A.1	WBGene00001519	gar-3	8.11823	8.33083	11.508	11.4401
K09A9.5	WBGene00001520	gas-1	176.917	247.426	179.659	167.4
D2089.5	WBGene00001522	gbh-1	19.7984	12.2677	8.72338	11.6616
M05D6.7	WBGene00001523	gbh-2	17.044	14.6914	27.5673	22.7842
T19A5.2	WBGene00001526	gck-1	26.7015	25.4656	24.7554	27.7582
F37B12.2	WBGene00001527	gcs-1	45.6095	29.4161	51.3407	55.2029
AH6.1	WBGene00001528	gcy-1	0.0052273	0.0329631	0.104062	0.0953631
R134.2	WBGene00001529	gcy-2	0.0086178	0	0.0190113	0.0146703
R134.1	WBGene00001530	gcy-3	0.201879	0.14884	1.32663	1.19551
ZK970.5	WBGene00001531	gcy-4	0.0936196	0.0415163	0.744634	0.689065
ZK970.6	WBGene00001532	gcy-5	0.119143	0.226673	0.384832	0.414532
B0024.6	WBGene00001533	gcy-6	0.0685681	0.0479506	0.264538	0.310413
F52E1.4	WBGene00001534	gcy-7	0.239999	0.204455	1.47121	1.30195
C49H3.1	WBGene00001535	gcy-8	0.276008	0.20724	1.18141	1.20843
ZK455.2	WBGene00001536	gcy-9	0.288442	0.16881	0.656248	0.705981
C30G4.3	WBGene00001537	gcy-11	1.31	2.38585	4.56477	3.77915
F08B1.2	WBGene00001538	gcy-12	21.7208	15.1998	11.9397	11.7235
F23H12.6	WBGene00001539	gcy-13	0.0547011	0.0948653	0.101501	0.10521
ZC412.2	WBGene00001540	gcy-14	0.107759	0.0895143	0.32681	0.280351
ZC239.7	WBGene00001541	gcy-15	0.807589	1.34096	4.54324	3.8068
W03F11.2	WBGene00001542	gcy-17	0.162602	0.0954008	1.0849	0.888819
ZK896.8	WBGene00001543	gcy-18	0.875056	1.31187	3.34335	2.40129
C17F4.6	WBGene00001544	gcy-19	0.800442	1.08455	2.34339	2.16457
F21H7.9	WBGene00001545	gcy-20	0.217873	0.0908316	0.130609	0.149
F22E5.3	WBGene00001546	gcy-21	0.531655	0.673799	3.00996	2.61839
T03D8.5	WBGene00001547	gcy-22	1.30118	1.12974	3.82356	3.51094
T26C12.4	WBGene00001548	gcy-23	0.523529	0.416481	1.68403	1.44587
Y105C5B.2	WBGene00001549	gcy-25	0.589067	0.270964	0.640675	0.530826
C06A12.4	WBGene00001550	gcy-27	0.214419	0.184167	0.360815	0.394947
T07D1.1	WBGene00001551	gcy-31	0.325157	0.753751	0.650404	0.790674
C06B3.8	WBGene00001552	gcy-32	3.11959	3.22143	2.61025	2.96244
F57F5.2	WBGene00001553	gcy-33	3.05106	2.59799	1.8856	1.40177
M04G12.3	WBGene00001554	gcy-34	1.02206	0.69362	0.994259	0.823079
T04D3.4	WBGene00001555	gcy-35	8.801	7.91935	7.31684	7.56727
C46E1.2	WBGene00001556	gcy-36	3.16698	5.05281	2.76244	2.64636
C54E4.3	WBGene00001557	gcy-37	5.39338	5.1003	3.86426	4.20848
Y57G11C.10	WBGene00001558	gdi-1	366.258	351.089	384.249	396.161
F45H7.2	WBGene00001559	gei-1	35.0183	33.6613	29.9784	31.1219
T22H6.6	WBGene00001560	gei-3	34.4654	43.2944	27.337	29.6749
W07B3.2	WBGene00001561	gei-4	105.002	109.133	121.626	113.952
B0513.1	WBGene00001562	lin-66	98.732	85.4103	54.1698	56.2236
C05C8.4	WBGene00001563	gei-6	13.5172	13.7895	14.9451	16.4827
C05E4.9	WBGene00001564	icl-1	162.102	96.3868	422.7	280.457
C14B9.6	WBGene00001565	gei-8	13.0654	12.7899	14.9926	14.0464
C28C12.9	WBGene00001566	acdh-13	29.8738	28.0947	28.9027	26.3161
F32H2.1	WBGene00001568	snpc-4	12.7363	12.8147	16.1752	18.2967
F52D2.4	WBGene00001569	gei-12	0.452144	0.62922	0.646726	0.654121
F58A4.11	WBGene00001570	gei-13	61.3997	65.8946	76.8933	87.7682
K01C8.5	WBGene00001571	gei-14	1.53276	1.83336	2.44023	3.05411
M03A8.4	WBGene00001572	gei-15	42.0694	84.2618	54.4386	55.5233
W10D5.3	WBGene00001574	gei-17	35.0926	42.4926	49.9993	48.0909
Y37A1B.15	WBGene00001575	gei-18	1.50353	1.60016	1.53365	1.52695
T12A7.1	WBGene00001577	gem-4	2.29731	4.30816	8.11098	11.3499
R12A1.4	WBGene00001578	ges-1	19.3437	10.733	21.2867	19.3011
F56A11.1	WBGene00001579	gex-2	15.0101	13.7204	15.9532	13.7635
F28D1.10	WBGene00001580	gex-3	12.4035	12.8675	14.3774	13.9233
F57F4.3	WBGene00001581	gfi-1	23.9445	14.9138	48.4549	53.3977
K02A11.1	WBGene00001582	gfi-2	49.1347	48.7083	51.9002	54.65
M163.4	WBGene00001583	gfi-3	6.36162	8.58586	6.74886	7.3698
F45E4.10	WBGene00001584	nrde-4	12.1937	12.0018	14.0107	15.5802
M04B2.3	WBGene00001585	gfl-1	18.9349	23.2366	20.5349	21.997
C09G5.1	WBGene00001586	ggr-1	3.12098	2.68093	2.8456	2.718
C45B2.4	WBGene00001587	ggr-2	1.74009	2.61214	2.47431	2.27783
F09C12.1	WBGene00001588	ggr-3	5.38988	4.74491	3.91185	4.35643
H04J21.3	WBGene00001589	gip-1	12.8758	10.6349	16.9617	16.8656
C45G3.3	WBGene00001590	C45G3.3	11.4873	11.6383	10.5968	10.5079
F11A5.10	WBGene00001591	glc-1	3.32334	6.826	15.8879	16.4694
F25F8.2	WBGene00001592	glc-2	2.90179	4.73219	11.7774	11.6426
ZC317.3	WBGene00001593	glc-3	1.34085	1.44015	2.27193	2.28696
C27H5.8	WBGene00001594	glc-4	6.55809	6.43659	11.3519	11.2327
T23G11.3	WBGene00001595	gld-1	8.43988	6.52099	7.12787	8.51201
ZC308.1	WBGene00001596	gld-2	30.8031	25.2647	33.5549	36.6149
T07F8.3	WBGene00001597	gld-3	2.00515	1.38866	4.88517	6.61788
T21G5.3	WBGene00001598	glh-1	29.9467	20.7586	39.6528	42.1476
C55B7.1	WBGene00001599	glh-2	1.83556	1.35814	2.56559	2.87894
B0414.6	WBGene00001600	glh-3	2.15613	1.32784	2.93436	3.55507
T12F5.3	WBGene00001601	glh-4	1.48957	1.38185	2.4037	2.24311
C45B2.5	WBGene00001602	gln-1	25.6924	63.323	65.0334	70.8874
K03H1.1	WBGene00001603	gln-2	0.025565	0.10866	0.0541339	0.0737585
Y105C5B.28	WBGene00001604	gln-3	300.205	303.907	532.109	465.929
T25C8.3	WBGene00001605	gln-4	0.157508	0.330453	0.186477	0.166807
F26D10.10	WBGene00001606	gln-5	1.11116	1.02525	2.72244	3.45767
C28D4.3	WBGene00001607	gln-6	2.34147	2.29151	6.31335	9.78139
R07B1.8	WBGene00001608	R07B1.8	1.65358	4.7943	6.98132	5.66122
F02A9.6	WBGene00001609	glp-1	5.62007	3.01732	5.36529	6.41614
C06E1.4	WBGene00001612	glr-1	2.63391	2.09056	2.62499	2.72012
B0280.12	WBGene00001613	glr-2	4.46493	2.00873	2.28687	2.74557
K10D3.1	WBGene00001614	glr-3	0.13659	0.140007	0.636109	0.662113
C06A8.9	WBGene00001615	glr-4	4.82394	5.50913	8.83856	8.75942
ZC196.7	WBGene00001616	glr-5	3.84574	2.18924	5.48799	5.30438
F41B4.4	WBGene00001617	glr-6	6.98217	10.8457	9.31508	8.34814
C43H6.9	WBGene00001618	glr-7	0.23636	0.355148	0.475621	0.545827
F22A3.3	WBGene00001619	glr-8	0.854763	1.15923	0.829435	0.913323
C12D12.2	WBGene00001620	glt-1	59.4331	173.322	140.382	124.768
K08F4.4	WBGene00001621	glt-3	3.96286	3.25649	9.2931	8.29457
T22E5.2	WBGene00001622	glt-4	14.8749	17.2361	18.6856	18.8654
Y53C12A.2	WBGene00001623	glt-5	4.10641	3.70316	8.39851	7.98934
R05G6.6	WBGene00001624	glt-6	4.18682	1.99604	5.49424	4.94511
W03G1.1	WBGene00001625	glt-7	1.04959	1.17953	2.79697	2.53349
F44F4.6	WBGene00001626	gly-1	0.590295	0.862598	0.721519	0.553145
C55B7.2	WBGene00001627	gly-2	6.17227	5.02111	8.97878	9.95014
ZK688.8	WBGene00001628	gly-3	48.0491	40.6078	44.4961	44.986
Y116F11B.12	WBGene00001629	gly-4	41.6549	31.1484	32.4639	33.2369
Y39E4B.12	WBGene00001630	gly-5	67.3594	59.1215	50.132	52.6129
H38K22.5	WBGene00001631	gly-6	39.2061	49.9349	84.6369	73.6886
Y46H3A.6	WBGene00001632	gly-7	58.1255	51.4309	61.3531	61.5579
Y66A7A.6	WBGene00001633	gly-8	149.583	106.501	119.075	112.799
Y45F10D.3	WBGene00001635	gly-10	34.1514	34.1911	36.9639	39.5071
Y75B8A.9	WBGene00001636	gly-11	10.8519	9.80213	14.7812	15.4641
F48E3.1	WBGene00001637	gly-12	19.9833	36.227	17.8367	17.2528
B0416.6	WBGene00001638	gly-13	18.2064	27.4978	14.5571	12.7809
M01F1.1	WBGene00001639	gly-14	0.143219	0.171554	0.311556	0.371732
C54C8.11	WBGene00001640	gly-15	0.233868	0.224876	0.372733	0.507107
T15D6.2	WBGene00001641	gly-16	0	0	0	0.00921868
T15D6.3	WBGene00001642	gly-17	0	0.0128773	0	0.0100414
F22D6.11	WBGene00001643	gly-18	1.28796	1.77342	1.56287	1.79969
F22D6.12	WBGene00001644	gly-19	7.2186	6.06687	10.9467	9.98213
C03E10.4	WBGene00001645	gly-20	26.7997	24.6492	33.7602	33.9262
B0024.12	WBGene00001646	gna-1	28.8013	28.1544	26.2786	28.8785
T23G11.2	WBGene00001647	gna-2	1.72488	1.3172	2.73626	3.45234
C26C6.2	WBGene00001648	goa-1	155.037	154.182	149.312	151.48
H13N06.3	WBGene00001649	gob-1	51.9011	63.5768	47.8066	51.0792
F25H8.3	WBGene00001650	gon-1	33.7174	23.94	30.1905	30.6529
T01H8.5	WBGene00001651	gon-2	15.225	13.8767	22.2266	21.5794
K04D7.5	WBGene00001653	gon-4	6.13473	5.45123	7.72961	8.5902
C34E10.3	WBGene00001660	gop-1	10.1949	9.90118	11.8824	11.7433
C34E10.2	WBGene00001661	gop-2	21.4451	22.8108	26.8245	25.7961
C34E10.1	WBGene00001662	gop-3	50.3958	49.4344	60.8574	57.2446
T19C4.6	WBGene00001663	gpa-1	2.59293	2.65613	2.89237	3.06291
F38E1.5	WBGene00001664	gpa-2	2.9851	2.66162	4.59103	4.31833
E02C12.5	WBGene00001665	gpa-3	5.57348	5.68849	6.25165	6.5226
T07A9.7	WBGene00001666	gpa-4	1.65051	1.98323	2.11854	1.99488
F53B1.7	WBGene00001667	gpa-5	0.189015	0.234937	0.647015	0.653229
F48C11.1	WBGene00001668	gpa-6	2.74645	3.95172	1.6073	2.04083
R10H10.5	WBGene00001669	gpa-7	24.3373	23.0481	20.3877	23.4864
F56H9.3	WBGene00001670	gpa-8	0.900857	1.07068	0.793761	1.26502
F56H9.4	WBGene00001671	gpa-9	0.700181	1.42659	1.48329	1.75015
C55H1.2	WBGene00001672	gpa-10	1.63022	1.3161	1.02342	1.12949
C16A11.1	WBGene00001673	gpa-11	0.826189	0.659698	1.32248	1.18758
F18G5.3	WBGene00001674	gpa-12	15.9324	33.7339	11.2924	9.98363
F18E2.5	WBGene00001675	gpa-13	0.770196	0.58658	1.29224	1.14813
B0207.3	WBGene00001676	gpa-14	2.89653	2.50238	3.54314	3.49826
M04C7.1	WBGene00001677	gpa-15	1.00222	1.30473	1.14882	1.35005
Y95B8A.5	WBGene00001678	gpa-16	12.117	9.59264	10.9088	12.88
F13D12.7	WBGene00001679	gpb-1	349	367.515	281.927	273.919
F52A8.2	WBGene00001680	gpb-2	37.2035	33.73	38.9012	38.7347
K02A4.2	WBGene00001681	gpc-1	15.1422	14.9692	10.8236	11.4258
F08B6.2	WBGene00001682	gpc-2	138.383	141.881	170.661	171.201
T09F3.3	WBGene00001683	gpd-1	3.34808	3.49216	5.17126	7.76636
K10B3.8	WBGene00001684	gpd-2	249.739	440.139	501.721	483.569
K10B3.7	WBGene00001685	gpd-3	254.996	452.509	533.817	508.647
F33H1.2	WBGene00001686	gpd-4	2.3265	2.48902	3.91481	4.82406
F59D12.4	WBGene00001687	gpn-1	1.62255	1.85261	3.3026	2.80338
F22B7.13	WBGene00001688	gpr-1	3.773	4.59845	4.32927	4.85418
C38C10.4	WBGene00001689	gpr-2	5.54469	5.07824	5.55918	6.14204
R08B4.1	WBGene00001690	grd-1	19.6001	21.6659	21.5848	22.7789
F46B3.5	WBGene00001691	grd-2	15.6358	6.42943	7.55478	10.1517
W05E7.1	WBGene00001692	grd-3	57.2897	90.4216	116.112	91.2721
T01B10.1	WBGene00001693	grd-4	0.306142	0	0.165148	0.0718082
F41E6.2	WBGene00001694	grd-5	506.729	259.036	268.554	355.214
T18H9.1	WBGene00001695	grd-6	69.6694	20.4169	21.1365	23.5367
F46H5.6	WBGene00001696	grd-7	0.275582	0.107078	0.0830809	0.18753
C37C3.4	WBGene00001697	grd-8	0	0.0200756	0.0175343	0.0265423
C04E6.6	WBGene00001698	grd-9	0.284986	0.306751	0.317099	0.385777
F09D12.1	WBGene00001699	grd-10	131.766	243.113	244.155	197.85
K02E2.2	WBGene00001700	grd-11	2.24094	0.762839	2.30516	2.47439
F02D8.2	WBGene00001701	grd-12	8.81518	5.35135	6.49322	8.14919
W05E7.3	WBGene00001702	grd-13	167.102	262.929	200.243	183.523
T01B10.2	WBGene00001703	grd-14	261.717	152.2	55.236	87.0354
Y87G2A.15	WBGene00001704	grd-15	18.5505	6.7717	3.72515	3.98328
Y69A2AL.1	WBGene00001705	grd-16	0.784194	0.409501	1.55257	1.6587
Y102A5C.34	WBGene00001706	grd-17	0.0243762	0.114783	0.290126	0.13876
Y48G8AR.1	WBGene00001707	grh-1	57.6624	52.5337	50.4325	51.5515
F19C6.1	WBGene00001708	grk-1	22.2893	32.1865	19.2629	19.8503
W02B3.2	WBGene00001709	grk-2	13.9129	12.415	12.509	13.9236
C24G6.7	WBGene00001710	grl-1	44.1696	25.8107	6.63184	9.33177
T16G1.8	WBGene00001711	grl-2	7.51189	4.36808	4.31703	5.25845
K03B8.7	WBGene00001712	grl-3	0.20109	0.276794	0.283546	0.220419
F42C5.7	WBGene00001713	grl-4	279.56	243.955	88.3434	88.1056
Y47D7A.5	WBGene00001714	grl-5	218.948	107.99	122.625	165.342
K10C2.5	WBGene00001715	grl-6	5.39804	5.25088	5.29938	5.09105
T02E9.2	WBGene00001716	grl-7	352.809	253.749	236.604	283.221
ZC487.5	WBGene00001717	grl-8	2.06954	1.4982	2.2282	2.04496
ZC487.4	WBGene00001718	grl-9	0.547122	0.459202	0.621943	0.332265
C26F1.5	WBGene00001719	grl-10	44.4485	27.3156	41.9218	40.9066
ZK512.9	WBGene00001720	grl-11	0.0598195	0.125804	0.502034	0.518948
F28A12.2	WBGene00001721	grl-12	19.1451	13.2852	6.93504	10.1821
F32D1.4	WBGene00001722	grl-13	1.20938	0.313602	0.768414	0.643832
T03D8.4	WBGene00001723	grl-14	1.09898	1.49183	1.43182	1.86429
Y75B8A.20	WBGene00001724	grl-15	277.784	201.019	211.127	240.418
Y65B4BR.6	WBGene00001725	grl-16	1345.29	400.353	239.455	365.287
C56A3.1	WBGene00001726	grl-17	0.199901	0.13719	0.477163	0.240544
T05C3.4	WBGene00001727	grl-18	0.735182	0.388454	1.11447	1.42346
R02D3.6	WBGene00001728	grl-19	0.0316287	0.282604	0.025561	0.137086
C23H5.9	WBGene00001729	grl-20	0.0512299	0.0896644	0.279746	0.338628
ZC168.5	WBGene00001730	grl-21	30.3154	84.1574	61.0065	68.4493
W03A5.3	WBGene00001731	grl-22	2.6682	1.28051	3.07052	3.98513
E02A10.2	WBGene00001732	grl-23	0.049943	0.0273334	0.00694366	0.0366091
F11E6.2	WBGene00001733	grl-24	0.0953472	0.569971	0.301868	0.493935
ZK643.8	WBGene00001734	grl-25	0.0362451	0.0091376	0.0439952	0.0655561
K02D7.6	WBGene00001735	grl-26	0.659335	0.244709	0.195278	0.418037
F40C5.3	WBGene00001736	grl-27	0.775064	0.0767638	0.093241	0.510318
T24A6.15	WBGene00001737	grl-28	0.705229	0.520095	0.359759	0.293006
T24A6.18	WBGene00001738	grl-29	0	0.0290828	0.0511918	0
T24A6.3	WBGene00001739	grl-30	0.160598	0	0.098404	0.126999
ZC395.6	WBGene00001740	gro-1	8.64223	8.2911	8.32644	9.22411
K06H7.4	WBGene00001743	grp-1	13.3653	15.2872	17.2249	21.4878
T10F2.1	WBGene00001744	gars-1	76.1347	63.0315	85.6321	89.4903
R06A10.2	WBGene00001745	gsa-1	99.9822	88.0472	57.1019	48.5325
Y18D10A.5	WBGene00001746	gsk-3	61.8987	61.8912	69.4204	64.9164
F29F11.6	WBGene00001747	gsp-1	138.026	128.531	147.973	145.507
F56C9.1	WBGene00001748	gsp-2	206.722	215.617	265.635	250.798
R107.7	WBGene00001749	gst-1	184.089	196.756	255.44	262.33
K08F4.6	WBGene00001750	gst-2	0.511591	1.06523	1.55285	1.31442
K08F4.11	WBGene00001751	gst-3	3.77188	4.43777	8.14165	7.41586
K08F4.7	WBGene00001752	gst-4	13.6062	13.7896	56.7188	63.1025
R03D7.6	WBGene00001753	gst-5	52.7584	72.2704	114.613	120.65
F11G11.3	WBGene00001754	gst-6	46.6886	42.9477	94.102	123.323
F11G11.2	WBGene00001755	gst-7	68.9526	72.1129	171.53	212.345
F11G11.1	WBGene00001756	gst-8	0.425666	1.22667	1.21589	1.9609
R05F9.5	WBGene00001757	gst-9	1.6767	2.28115	1.56991	1.63927
Y45G12C.2	WBGene00001758	gst-10	159.718	72.5843	167.039	195.535
R11G1.3	WBGene00001759	gst-11	9.59215	21.8025	8.83776	10.2328
F37B1.2	WBGene00001760	gst-12	2.87407	3.66072	14.3048	12.0901
T26C5.1	WBGene00001761	gst-13	100.274	87.8342	114.386	137.907
F37B1.3	WBGene00001762	gst-14	2.12963	2.94342	12.4775	11.9706
F37B1.4	WBGene00001763	gst-15	1.38304	3.47563	6.73161	4.11255
F37B1.5	WBGene00001764	gst-16	3.58225	2.02272	3.52571	3.57365
F37B1.6	WBGene00001765	gst-17	0.33282	0.391149	3.10986	5.10498
F37B1.7	WBGene00001766	gst-18	0.308984	0.110973	3.93326	5.43411
F37B1.8	WBGene00001767	gst-19	1.16165	0.761062	2.69128	2.16276
Y48E1B.10	WBGene00001768	gst-20	25.789	43.2192	60.7647	47.8506
ZK697.6	WBGene00001769	gst-21	2.96299	1.73412	5.10779	5.95275
F21H7.1	WBGene00001770	gst-22	18.4582	23.3917	7.07276	8.55776
T28A11.11	WBGene00001771	gst-23	6.7497	4.67609	3.65182	4.68511
F37B1.1	WBGene00001772	gst-24	12.3834	40.5228	45.0823	39.0711
F37F2.3	WBGene00001773	gst-25	0.101455	0.27884	0.380706	0.504365
Y53F4B.29	WBGene00001774	gst-26	98.264	87.0296	101.571	101.362
Y53F4B.30	WBGene00001775	gst-27	147.588	127.662	130.978	133.976
Y53F4B.31	WBGene00001776	gst-28	16.2813	14.4936	35.6097	32.0933
Y53F4B.32	WBGene00001777	gst-29	2.65544	3.16308	5.38993	4.95157
ZK546.11	WBGene00001778	gst-30	0.0561226	0.196136	0.856744	0.701612
Y53F4B.35	WBGene00001779	gst-31	0.829982	2.80183	4.26122	4.28777
Y53F4B.37	WBGene00001780	gst-32	0.189892	0.574174	0.450319	0.578005
C02A12.1	WBGene00001781	gst-33	3.20862	4.07114	6.15896	7.92489
Y1H11.1	WBGene00001782	gst-34	0.0190284	0.0612429	1.67737	1.20046
Y1H11.2	WBGene00001783	gst-35	8.77037	4.80545	5.87125	7.8065
R07B1.4	WBGene00001784	gst-36	82.9589	97.9089	82.2346	89.7909
Y32G9A.1	WBGene00001785	gst-37	0	0.726259	1.97913	1.96912
F35E8.8	WBGene00001786	gst-38	8.59215	22.8184	15.1621	10.7283
Y53F4B.33	WBGene00001787	gst-39	13.814	24.8115	31.5814	26.147
F56B3.10	WBGene00001788	gst-40	11.2742	6.90462	7.05923	6.8252
R13D7.7	WBGene00001789	gst-41	0.701565	0.983468	4.50259	4.35906
D1053.1	WBGene00001790	gst-42	54.3311	73.272	41.8102	41.6472
Y71F9AL.5	WBGene00001791	gst-43	19.8907	16.088	21.4387	20.6511
F13A7.10	WBGene00001792	gst-44	0.750128	1.07961	0.973329	1.17284
Y46G5A.31	WBGene00001793	gsy-1	46.5594	47.3216	76.6183	67.4233
K04D7.3	WBGene00001794	gta-1	180.299	162.295	303.443	264.659
C05C12.3	WBGene00001795	gtl-1	10.322	12.1512	16.1585	16.2404
F54D1.5	WBGene00001796	gtl-2	0.961216	1.53338	2.57666	2.39647
C14F11.3	WBGene00001803	lite-1	8.57246	20.3639	6.81995	7.04035
ZC504.5	WBGene00001804	gur-3	0.134446	0.336866	0.497544	0.464752
K09E4.5	WBGene00001805	gur-4	12.8927	6.89672	3.93828	6.26727
ZK622.2	WBGene00001806	gur-5	0.491434	0.11318	0.690985	0.962579
T10G3.6	WBGene00001808	gut-2	63.7745	63.604	60.36	57.5438
C30H6.6	WBGene00001811	haf-1	3.02871	3.15239	5.39178	4.52052
F43E2.4	WBGene00001812	haf-2	13.4546	16.3499	20.9845	23.5592
F57A10.3	WBGene00001813	haf-3	29.7799	28.0084	30.1432	30.8192
W04C9.1	WBGene00001814	haf-4	86.0767	80.2984	89.1544	92.029
W09D6.6	WBGene00001815	hmt-1	20.8355	14.1026	15.8375	17.4508
Y48G8AL.11	WBGene00001816	haf-6	23.9212	16.8666	18.9103	16.7917
Y50E8A.16	WBGene00001817	haf-7	9.49701	9.66263	14.7036	15.457
Y57G11C.1	WBGene00001818	haf-8	0	0.0147611	0	0.00447584
ZK484.2	WBGene00001819	haf-9	97.2448	79.5786	115.736	110.838
F53B2.6	WBGene00001820	ham-1	12.4904	22.4263	15.7556	16.3987
C07A12.1	WBGene00001821	ham-2	3.49414	14.4751	7.90679	7.54082
ZC395.7	WBGene00001823	hap-1	41.2426	44.3843	44.6028	42.436
F13D11.2	WBGene00001824	hbl-1	11.7456	26.7707	14.9286	16.3302
C46A5.9	WBGene00001827	hcf-1	23.5052	23.8457	26.391	28.0866
F40E10.1	WBGene00001828	hch-1	0.00499675	0.0271615	0.213511	0.605445
ZK1055.1	WBGene00001829	hcp-1	6.4685	7.5046	13.2764	14.1514
T06E4.1	WBGene00001830	hcp-2	5.58021	5.53937	9.3274	9.91919
F58A4.3	WBGene00001831	hcp-3	14.9895	18.4945	16.8235	18.3453
T03F1.9	WBGene00001832	hcp-4	10.0437	10.2017	12.717	12.9806
Y110A7A.1	WBGene00001833	hcp-6	6.33894	6.68795	9.14579	9.52682
C53A5.3	WBGene00001834	hda-1	43.5393	45.4198	51.2174	51.1103
C08B11.2	WBGene00001835	hda-2	8.15496	8.13327	12.2867	13.127
R06C1.1	WBGene00001836	hda-3	16.5092	16.5485	19.2459	20.9603
C10E2.3	WBGene00001837	hda-4	22.2874	43.6685	28.0053	26.6035
Y51H1A.5	WBGene00001838	hda-10	10.3994	10.3175	10.3142	10.1008
ZK829.2	WBGene00001839	hdl-1	0.210793	0.0705992	0.0381111	0.0493257
C26D10.2	WBGene00001840	hel-1	363.235	334.409	411.576	386.448
C36B7.7	WBGene00001841	hen-1	0.80209	2.26114	5.17321	5.71986
ZK287.8	WBGene00001842	her-1	1.70381	9.65918	433.625	428.408
W06D4.1	WBGene00001843	hgo-1	53.8098	40.2426	70.5097	63.4392
K02E10.2	WBGene00001844	hid-1	17.1081	22.3245	17.2286	17.5629
F38A6.3	WBGene00001851	hif-1	125.178	120.854	179.096	173.725
C30G7.1	WBGene00001852	hil-1	4.13549	6.18181	14.8148	18.0373
Y73B6BL.9	WBGene00001853	hil-2	153.884	173.923	320.419	413.922
F22F1.1	WBGene00001854	hil-3	84.8139	93.2337	87.7328	89.2381
C18G1.5	WBGene00001855	hil-4	26.9917	27.4271	26.4765	29.0146
B0414.3	WBGene00001856	hil-5	43.8553	38.1304	63.8938	67.286
F59A7.4	WBGene00001857	hil-6	0.104232	0.405504	1.13489	1.69091
C01B10.5	WBGene00001858	hil-7	12.8804	57.2667	45.3058	60.6985
T05E8.2	WBGene00001859	hil-8	0.032877	0	0.318888	0.322619
F28B3.7	WBGene00001860	him-1	31.6448	36.0795	29.6713	33.0489
ZK381.1	WBGene00001862	him-3	3.45415	2.30715	3.02138	3.07963
F15G9.4	WBGene00001863	him-4	71.1525	103.62	42.2085	44.4705
D1086.4	WBGene00001864	him-5	7.56157	6.28395	34.3392	27.7643
T04A11.6	WBGene00001865	him-6	4.12606	3.3325	4.43446	4.59617
T07G12.12	WBGene00001867	him-8	24.9916	25.3569	14.215	33.407
R12B2.4	WBGene00001869	him-10	6.79389	8.37723	10.0412	10.4132
ZK1127.11	WBGene00001872	him-14	0.957889	0.649979	1.11992	1.24478
T09E8.2	WBGene00001874	him-17	12.0965	12.1728	15.1817	16.1139
T10C6.14	WBGene00001875	his-1	3.02076	1.27944	4.13562	6.37971
T10C6.13	WBGene00001876	his-2	2.11059	0.764918	2.62927	4.03424
T10C6.12	WBGene00001877	his-3	37.9623	24.8218	26.8038	46.9321
T10C6.11	WBGene00001878	his-4	7.71208	3.21882	6.58041	11.1555
F45F2.3	WBGene00001879	his-5	4.2692	2.52174	3.55764	4.64908
F45F2.13	WBGene00001880	his-6	5.60701	3.33507	5.99144	9.43507
F45F2.4	WBGene00001881	his-7	0.822092	0.477442	1.44123	2.38466
F45F2.12	WBGene00001882	his-8	1.00146	0.299028	1.11327	2.163
ZK131.3	WBGene00001883	his-9	0	0	0	0
ZK131.4	WBGene00001884	his-10	0	0	0	0
ZK131.5	WBGene00001885	his-11	9.2647	3.81152	8.06487	12.9068
ZK131.6	WBGene00001886	his-12	0	0	0	0
ZK131.7	WBGene00001887	his-13	0	0	0	0
ZK131.8	WBGene00001888	his-14	0	0	0	0
ZK131.9	WBGene00001889	his-15	0	0	0	0
ZK131.10	WBGene00001890	his-16	0	0	0	0.0307946
K06C4.5	WBGene00001891	his-17	2.57802	2.43924	1.77972	3.51951
K06C4.10	WBGene00001892	his-18	4.01197	1.82056	4.40297	7.42669
K06C4.11	WBGene00001893	his-19	0	0	0	0
K06C4.4	WBGene00001894	his-20	0	0	0	0
K06C4.3	WBGene00001895	his-21	0	0	0	0
K06C4.12	WBGene00001896	his-22	0	0	0	0
M163.3	WBGene00001898	his-24	246.636	390.943	254.105	258.988
ZK131.2	WBGene00001899	his-25	3.6501	2.3268	4.61122	6.69689
ZK131.1	WBGene00001900	his-26	0	0	0	0
K06C4.13	WBGene00001901	his-27	0	0	0	0
K06C4.2	WBGene00001902	his-28	0	0	0	0
F35H10.11	WBGene00001903	his-29	0	0	0	0
F35H10.1	WBGene00001904	his-30	0	0	0	0
F17E9.12	WBGene00001905	his-31	4.89992	5.68978	12.5969	16.0634
F17E9.10	WBGene00001906	his-32	13.8255	15.6372	44.425	53.2985
F17E9.13	WBGene00001907	his-33	0	0	0	0
F17E9.9	WBGene00001908	his-34	0	0	0	0
C50F4.13	WBGene00001909	his-35	440.165	389.526	333.472	317.02
C50F4.6	WBGene00001910	C50F4.6	10.7986	15.616	23.4648	23.5117
C50F4.7	WBGene00001911	his-37	326.572	316.458	325.068	324.692
K03A1.6	WBGene00001912	his-38	4.14862	2.25525	3.22516	4.94999
F45F2.2	WBGene00001913	his-39	0	0.170837	0.12858	0.236095
K03A1.1	WBGene00001914	his-40	2.66866	0.897174	2.14346	3.24191
C50F4.5	WBGene00001915	his-41	317.115	305.623	351.737	349.334
F08G2.3	WBGene00001916	his-42	0.120047	0.0598195	0.27329	0.471257
F08G2.2	WBGene00001917	his-43	0	0	0	0
F08G2.1	WBGene00001918	his-44	0	0	0	0
B0035.10	WBGene00001919	his-45	0.867244	0.478853	0.677675	1.23048
B0035.9	WBGene00001920	his-46	0	0	0	0
B0035.7	WBGene00001921	his-47	3.01173	1.57664	3.99221	6.27197
B0035.8	WBGene00001922	his-48	2.59383	2.50873	2.94144	5.13731
F07B7.5	WBGene00001923	his-49	0	0	0	0
F07B7.9	WBGene00001924	his-50	0	0	0	0
F07B7.10	WBGene00001925	his-51	0	0	0	0
F07B7.4	WBGene00001926	his-52	0	0	0	0
F07B7.3	WBGene00001927	his-53	0	0	0	0
F07B7.11	WBGene00001928	his-54	0	0	0	0
F54E12.1	WBGene00001929	his-55	0	0	0	0
F54E12.3	WBGene00001930	his-56	0	0	0	0
F54E12.5	WBGene00001931	his-57	0.207372	0	0.574017	1.19829
F54E12.4	WBGene00001932	his-58	0	0	0.0290826	0.0445861
F55G1.2	WBGene00001933	his-59	11.4097	8.64113	11.5626	18.1613
F55G1.11	WBGene00001934	his-60	28.6966	21.1205	69.2117	84.3808
F55G1.10	WBGene00001935	his-61	8.43598	7.35451	10.5247	15.2125
F55G1.3	WBGene00001936	his-62	3.76371	2.82296	5.48753	7.67824
F22B3.2	WBGene00001937	his-63	0.256885	0.430704	0.672281	1.5273
F22B3.1	WBGene00001938	his-64	1.34126	1.13152	9.37341	12.8231
H02I12.7	WBGene00001939	his-65	0	0	0	0
H02I12.6	WBGene00001940	his-66	0	0	0	0
T23D8.5	WBGene00001941	his-67	0.589189	0.525597	1.26791	3.13942
T23D8.6	WBGene00001942	his-68	3.40815	3.53375	4.67543	8.08997
E03A3.3	WBGene00001943	his-69	0.0940413	0.0682602	0.231548	0.179976
E03A3.4	WBGene00001944	his-70	0	0.213717	0.0798046	0.082544
F45E1.6	WBGene00001945	his-71	183.217	323.454	185.166	169.686
Y49E10.6	WBGene00001946	his-72	370.53	536.992	505.039	545.922
W09H1.2	WBGene00001947	his-73	0.891969	1.17715	1.3431	1.52624
B0304.1	WBGene00001948	hlh-1	12.0976	11.8893	11.7901	13.1201
M05B5.5	WBGene00001949	hlh-2	9.14641	13.5161	13.7846	19.4663
T24B8.6	WBGene00001950	hlh-3	1.70071	3.58019	2.1466	2.70048
T05G5.2	WBGene00001951	hlh-4	1.51945	1.51439	2.51901	2.07368
T15H9.3	WBGene00001952	hlh-6	0.513198	0.551955	1.33378	1.93808
C02B8.4	WBGene00001953	hlh-8	8.98851	6.82166	4.39604	4.6254
ZK682.4	WBGene00001954	hlh-10	1.84792	1.44232	1.27613	1.40032
F58A4.7	WBGene00001955	hlh-11	82.4658	123.333	124.575	116.813
C28C12.8	WBGene00001956	hlh-12	0.738674	0.57811	1.99209	1.79199
F48D6.3	WBGene00001957	hlh-13	1.14424	1.78535	1.33742	1.52719
C18A3.8	WBGene00001958	hlh-14	1.0798	2.71869	1.45767	2.09533
C43H6.8	WBGene00001959	hlh-15	1.29066	4.06899	0.708005	1.02092
DY3.3	WBGene00001960	hlh-16	3.96561	5.73234	4.51481	5.02388
F38C2.2	WBGene00001961	hlh-17	0.306241	0.577456	1.06178	1.26221
F57C12.3	WBGene00001962	hlh-19	2.74035	1.9208	0.963137	0.976861
F40G9.4	WBGene00001963	btb-1	0.452182	0.598577	1.44328	1.76601
C17C3.7	WBGene00001964	hlh-25	0	0	0	0.0374096
C17C3.8	WBGene00001965	hlh-26	0	0	0	0.0298298
C17C3.10	WBGene00001966	hlh-27	0.0336038	0	0	0.00881136
F31A3.2	WBGene00001967	hlh-28	0	0	0	0
F31A3.4	WBGene00001968	hlh-29	0	0	0	0
Y48B6A.14	WBGene00001971	hmg-1.1	614.656	663.172	524	566.198
F47D12.4	WBGene00001972	hmg-1.2	51.071	56.4952	53.7145	55.7391
C32F10.5	WBGene00001973	hmg-3	6.14481	6.55394	8.04627	8.8396
T20B12.8	WBGene00001974	hmg-4	29.7612	31.3228	32.6401	34.6092
F45E4.9	WBGene00001975	hmg-5	21.4224	24.205	34.87	36.366
T05A7.4	WBGene00001976	hmg-11	184.437	225.256	178.969	173.437
Y17G7A.1	WBGene00001977	hmg-12	34.7597	34.0598	29.2412	31.6443
R13H4.4	WBGene00001978	hmp-1	51.3608	61.4201	56.6425	63.7655
K05C4.6	WBGene00001979	hmp-2	22.8745	24.6948	33.1713	33.2713
W02B9.1	WBGene00001980	hmr-1	67.6554	64.1377	74.0424	74.685
C44C10.8	WBGene00001981	hnd-1	0	0	0.0755758	0.176127
E04A4.4	WBGene00001983	hoe-1	27.4582	23.9944	26.5697	29.1612
W06B11.4	WBGene00001984	hog-1	53.4217	50.0883	22.5693	29.814
C18E3.8	WBGene00001985	hop-1	1.36005	1.48363	1.74051	1.97432
F43D2.4	WBGene00001986	hot-1	14.0171	16.0957	17.4551	18.3804
Y39B6A.48	WBGene00001987	hot-2	8.21012	9.07495	8.12941	7.95409
W02B8.5	WBGene00001988	hot-3	8.59128	10.3179	6.30668	7.23846
T12A2.16	WBGene00001989	hot-4	16.7863	11.9325	10.4003	14.5339
K07A12.6	WBGene00001990	hot-5	6.4668	6.2629	14.3611	13.4068
C13G3.2	WBGene00001991	hot-6	5.37281	6.54289	7.29612	8.22969
Y48B6A.9	WBGene00001992	hot-7	4.05799	4.42068	4.0119	3.84435
T21C12.2	WBGene00001993	hpd-1	243.407	380.955	255.48	251.524
F20B6.8	WBGene00001994	hpk-1	57.0087	85.6933	63.9093	61.9697
K08H2.6	WBGene00001995	hpl-1	14.5351	22.2479	12.021	10.78
K01G5.2	WBGene00001996	hpl-2	64.4486	63.2326	54.7786	56.7367
Y39A1A.23	WBGene00001997	hpr-9	2.94318	3.48304	3.03271	3.42129
F32A11.2	WBGene00001998	hpr-17	2.47245	2.52919	3.42199	3.34992
F42A6.7	WBGene00001999	hrp-1	243.586	284.176	260.654	251.532
F58D5.1	WBGene00002000	hrp-2	137.608	147.927	156.731	145.745
T11G6.1	WBGene00002001	hars-1	68.099	66.4775	75.8411	74.3669
K08E7.2	WBGene00002002	hsb-1	72.4338	66.7985	73.0707	75.8786
B0285.5	WBGene00002003	hse-5	14.6398	13.0908	15.8938	17.5491
Y53C10A.12	WBGene00002004	hsf-1	17.9992	17.2231	19.6862	21.9099
F26D10.3	WBGene00002005	hsp-1	1394.28	1825.33	1597.36	1534.01
K09C4.3	WBGene00002006	hsp-2	0.114722	0.121605	0.260934	0.284518
C15H9.6	WBGene00002007	hsp-3	903.923	1490.5	913.914	971.831
F43E2.8	WBGene00002008	hsp-4	142.548	240.553	252.29	399.664
C37H5.8	WBGene00002010	hsp-6	277.6	307.714	372.265	391.939
C14B9.1	WBGene00002011	hsp-12.2	130.742	151.501	320.211	321.039
F38E11.1	WBGene00002012	hsp-12.3	2.76134	2.7904	6.0251	6.77464
F38E11.2	WBGene00002013	hsp-12.6	0.260548	1.33624	6.29022	9.38454
T27E4.8	WBGene00002015	hsp-16.1	0	0	0	0
Y46H3A.3	WBGene00002016	hsp-16.2	18.9773	39.4605	27.8604	32.9653
T27E4.2	WBGene00002017	hsp-16.11	20.3588	26.5034	30.8896	29.3475
Y46H3A.2	WBGene00002018	hsp-16.41	24.3575	33.061	25.412	37.805
T27E4.3	WBGene00002019	hsp-16.48	0	0	0	0
T27E4.9	WBGene00002020	hsp-16.49	0	0	0	0
F52E1.7	WBGene00002021	hsp-17	117.153	173.763	154.574	157.304
C09B8.6	WBGene00002023	hsp-25	201.029	436.964	217.676	225.342
C14F11.5	WBGene00002024	hsp-43	21.9274	68.982	42.1538	35.6289
Y22D7AL.5	WBGene00002025	hsp-60	501.946	523.21	314.436	310.566
C12C8.1	WBGene00002026	hsp-70	6.30591	1.0887	3.89369	6.67465
T05F1.6	WBGene00002027	hsr-9	28.3639	31.9711	32.2022	32.2373
F08B4.6	WBGene00002028	hst-1	8.7931	8.20892	10.0237	10.7316
C34F6.4	WBGene00002029	hst-2	6.71133	10.3473	5.54995	5.94991
F40H3.5	WBGene00002030	hst-3.1	5.00732	4.82977	6.68044	7.35195
Y34B4A.3	WBGene00002031	hst-6	5.66625	9.3607	5.23056	4.98331
F41H10.10	WBGene00002032	htp-1	3.93934	4.15926	3.04856	4.11138
Y73B6BL.2	WBGene00002033	htp-2	1.71436	1.68636	1.76571	2.45234
F57C9.5	WBGene00002034	htp-3	2.55573	2.32804	3.4488	3.8414
F29D10.4	WBGene00002035	hum-1	18.7373	19.7543	23.8097	26.8215
F36D4.3	WBGene00002036	hum-2	47.8181	34.9784	49.7612	55.2098
F46C3.3	WBGene00002037	hum-4	44.5231	46.4899	26.3924	30.0745
T02C12.1	WBGene00002038	hum-5	61.3007	51.6619	54.0019	57.7337
T10H10.1	WBGene00002039	hum-6	17.2599	22.8847	24.4025	23.8076
F56A6.2	WBGene00002040	hum-7	7.98588	6.311	9.77621	8.65816
Y66H1A.6	WBGene00002041	hum-8	17.5553	14.7076	15.8927	17.3232
H26D21.1	WBGene00002042	hus-1	4.72286	5.09547	4.83063	4.73508
C09G4.1	WBGene00002043	hyl-1	37.8777	29.7501	22.971	26.8933
K02G10.6	WBGene00002044	hyl-2	62.5297	92.7675	56.3614	56.2493
C56C10.8	WBGene00002045	icd-1	1717.19	1939.86	1932.17	1949.42
C01F6.8	WBGene00002046	icln-1	63.6099	72.877	59.2344	56.8341
Y39G10AR.13	WBGene00002047	icp-1	13.7372	15.2356	16.1146	16.237
B0244.2	WBGene00002048	ida-1	90.1297	91.5316	145.02	130.789
F38B2.1	WBGene00002050	ifa-1	80.4715	108.17	90.2313	85.4348
F52E10.5	WBGene00002051	ifa-3	2.18438	1.297	0.786505	0.960326
K05B2.3	WBGene00002052	ifa-4	34.7431	47.0337	23.4429	25.2703
F10C1.2	WBGene00002053	ifb-1	171.825	222.465	221.341	213.042
F10C1.7	WBGene00002054	ifb-2	249.4	245.663	260.742	284.234
F37B4.2	WBGene00002055	ifc-1	86.068	47.3997	92.5071	104.949
M6.1	WBGene00002056	ifc-2	102.934	146.666	137.225	153.886
R04E5.10	WBGene00002057	ifd-1	46.0883	37.6539	31.1933	35.7139
F25E2.4	WBGene00002058	ifd-2	40.4686	35.2557	20.1704	28.816
F53A2.6	WBGene00002059	ife-1	156.298	142.393	147.127	133.262
R04A9.4	WBGene00002060	ife-2	130.147	195.729	116.347	104.231
B0348.6	WBGene00002061	ife-3	64.2024	61.371	66.1959	61.8258
C05D9.5	WBGene00002062	ife-4	20.0164	26.1375	19.7714	19.1304
Y57A10A.30	WBGene00002063	ife-5	3.9562	3.99392	5.20103	5.40099
T05G5.10	WBGene00002064	iff-1	148.754	138.715	197.135	194.377
F54C9.1	WBGene00002065	iff-2	2071.55	2101.89	1583.56	1631.21
M110.4	WBGene00002066	ifg-1	143.809	129.19	136.635	134.687
C43C3.1	WBGene00002067	ifp-1	74.514	94.6141	49.0192	59.7713
C27A2.3	WBGene00002068	ify-1	12.5079	12.3883	16.6337	19.0231
C04F12.3	WBGene00002069	ikb-1	9.26145	7.33055	20.6271	18.8788
K07A1.8	WBGene00002070	ile-1	119.6	98.1355	99.7089	112.629
T04G9.3	WBGene00002071	ile-2	89.0628	117.56	79.96	76.9686
T19B10.7	WBGene00002072	ima-1	7.69808	8.38061	10.5436	11.1379
F26B1.3	WBGene00002073	ima-2	57.5654	47.5249	45.767	51.9092
F32E10.4	WBGene00002074	ima-3	122.638	137.857	140.08	133.526
F28B3.8	WBGene00002075	imb-1	28.7113	25.6755	29.1453	30.0689
R06A4.4	WBGene00002076	imb-2	33.4782	29.0208	33.1338	33.3426
C53D5.6	WBGene00002077	imb-3	143.303	146.61	130.561	130.202
ZK742.1	WBGene00002078	xpo-1	32.9777	40.4462	84.5237	76.8551
Y48G1A.5	WBGene00002079	xpo-2	25.3751	23.1855	23.141	23.4661
C49H3.10	WBGene00002080	xpo-3	27.4977	20.6872	23.897	23.5436
F54G8.3	WBGene00002081	ina-1	16.1261	15.5532	19.6947	21.2547
F57B9.6	WBGene00002083	inf-1	538.082	555.175	593.351	601.414
F13B12.5	WBGene00002084	ins-1	5.59598	7.05624	16.0632	13.8178
ZK75.2	WBGene00002085	ins-2	0	0.0548522	0.992871	1.54719
ZK75.3	WBGene00002086	ins-3	1.15774	1.49595	3.92899	3.2119
ZK75.1	WBGene00002087	ins-4	2.18263	4.71781	8.78295	9.39283
ZK84.3	WBGene00002088	ins-5	3.10936	5.6706	18.5847	18.647
ZK84.6	WBGene00002089	ins-6	4.97021	5.66362	6.01707	5.99394
ZK1251.2	WBGene00002090	ins-7	1.80551	1.30016	4.8274	6.48487
ZK1251.11	WBGene00002091	ins-8	0.074583	0	0	0.079252
C06E2.8	WBGene00002092	ins-9	5.40001	3.73775	4.58932	5.1176
T08G5.12	WBGene00002093	ins-10	3.4287	2.55821	12.1227	8.63776
C17C3.4	WBGene00002094	ins-11	1.54324	6.60181	6.01901	4.28331
C17C3.19	WBGene00002095	ins-12	13.4113	8.27686	12.138	13.1283
C17C3.18	WBGene00002096	ins-13	0.431926	0.217418	0.775288	0.521807
F41G3.16	WBGene00002097	ins-14	1.78937	1.17565	10.9607	9.92755
F41G3.17	WBGene00002098	ins-15	0	0	0.25071	0.330197
Y39A3A.5	WBGene00002099	ins-16	0	0.187963	1.80467	2.7267
F56F3.6	WBGene00002100	ins-17	36.5549	38.134	40.2912	40.6207
T28B8.2	WBGene00002101	ins-18	26.5293	24.6366	28.7723	29.8084
T10D4.13	WBGene00002102	ins-19	0	0	0.284827	0.0779198
ZK84.7	WBGene00002103	ins-20	0.149862	1.94335	6.22905	7.35584
M04D8.1	WBGene00002104	ins-21	0.594296	0	2.3503	4.43021
M04D8.2	WBGene00002105	ins-22	4.21351	1.6395	5.96445	7.06799
M04D8.3	WBGene00002106	ins-23	0.0935248	0	0.152414	0.693683
ZC334.3	WBGene00002107	ins-24	0.586832	1.20247	1.92593	1.51502
ZC334.8	WBGene00002108	ins-25	0.213072	0.267585	2.04491	2.75019
ZC334.1	WBGene00002109	ins-26	2.73639	3.97694	7.40738	9.57871
ZC334.11	WBGene00002110	ins-27	107.703	134.129	152.381	145.78
ZC334.9	WBGene00002111	ins-28	4.48286	3.98332	24.3299	18.5659
ZC334.10	WBGene00002112	ins-29	2.95087	4.61562	19.329	11.8399
ZC334.2	WBGene00002113	ins-30	4.95565	6.02559	13.2523	12.5904
T10D4.4	WBGene00002114	ins-31	0.0358013	0.184535	0.0685535	0.0753789
Y8A9A.6	WBGene00002115	ins-32	0.223557	0.154402	0.456984	0.170041
W09C5.4	WBGene00002116	ins-33	11.6419	8.26501	58.9091	40.6198
F52B11.6	WBGene00002117	ins-34	0.463464	0.323166	2.74428	4.95422
K02E2.4	WBGene00002118	ins-35	47.234	22.9333	111.93	121.419
Y53H1A.4	WBGene00002119	ins-36	0	0.9334	0.553515	1.11508
F08G2.6	WBGene00002120	ins-37	0.396032	0.221779	1.01374	1.20058
C17C3.20	WBGene00002121	ins-38	0	0	0	0
C16E9.4	WBGene00002123	inx-1	30.1334	39.3743	33.8733	34.3357
F08G12.10	WBGene00002124	inx-2	0.325642	1.48291	2.20411	2.7787
F22F4.2	WBGene00002125	inx-3	2.06485	6.86297	9.48964	9.803
R09F10.4	WBGene00002127	inx-5	57.1061	120.74	74.648	67.9325
C36H8.2	WBGene00002128	inx-6	8.2936	11.848	29.781	26.2114
K02B2.4	WBGene00002129	inx-7	6.43887	6.3643	10.2474	11.111
ZK792.2	WBGene00002130	inx-8	0.383543	0.381273	1.1287	0.970166
ZK792.3	WBGene00002131	inx-9	2.31811	1.53128	5.68528	5.52513
T18H9.5	WBGene00002132	inx-10	16.8207	11.9146	13.7071	14.7688
W04D2.3	WBGene00002133	inx-11	4.81179	4.95707	5.14658	5.65456
ZK770.3	WBGene00002134	inx-12	129.321	166.138	164.713	152.64
Y8G1A.2	WBGene00002135	inx-13	108.392	133.411	142.967	135.996
F07A5.1	WBGene00002136	inx-14	4.51825	5.38638	6.72202	6.78483
R12E2.9	WBGene00002137	inx-15	68.4372	62.38	70.1638	71.5419
R12E2.5	WBGene00002138	inx-16	67.8431	57.8969	59.1241	59.7541
R12E2.4	WBGene00002139	inx-17	30.5836	29.0833	27.1027	29.5374
C18H7.2	WBGene00002140	inx-18	4.99502	5.45709	5.44755	5.3826
T16H5.1	WBGene00002141	inx-19	2.37183	1.8727	1.59537	1.89677
T23H4.1	WBGene00002142	inx-20	3.42673	3.9682	3.36503	3.80625
Y47G6A.1	WBGene00002143	inx-21	1.67926	1.65382	2.91077	2.9985
Y47G6A.2	WBGene00002144	inx-22	1.1999	1.17171	1.85989	2.25172
C09B8.1	WBGene00002146	ipp-5	23.4791	35.5517	16.8071	16.8524
C41C4.4	WBGene00002147	ire-1	18.5656	21.1553	21.531	23.1367
F44C4.4	WBGene00002148	gon-14	13.5048	14.6049	15.5763	15.6531
R03E9.4	WBGene00002149	irk-1	3.90209	4.63048	3.02825	3.18518
M02A10.2	WBGene00002150	irk-2	2.11028	3.39656	2.9778	2.88707
K04G11.5	WBGene00002151	irk-3	4.06105	3.93709	7.0201	7.04835
R11A8.6	WBGene00002152	iars-1	76.7313	67.0149	99.6624	96.1527
C25A1.7	WBGene00002153	iars-2	33.1624	23.2438	39.4853	40.8574
F42G8.12	WBGene00002162	isp-1	471.824	489.262	488.395	475.614
C54D1.3	WBGene00002163	ist-1	8.16863	12.0398	11.4292	11.0528
F37A4.8	WBGene00002169	isw-1	17.7592	19.7659	22.755	23.2672
F33D4.2	WBGene00002173	itr-1	17.1767	17.7154	17.8432	19.9014
W03D8.6	WBGene00002174	itx-1	31.4433	31.7954	30.1266	30.7361
Y105C5B.21	WBGene00002175	jac-1	15.8626	13.6976	20.2442	17.6369
F56D12.4	WBGene00002176	jip-1	18.8026	13.6133	17.4771	18.5213
F35C8.3	WBGene00002177	jkk-1	2.69733	4.8697	3.57216	3.86379
B0478.1	WBGene00002178	jnk-1	16.5137	16.8804	20.5448	21.4575
T22C1.7	WBGene00002179	jph-1	45.7537	42.3098	59.2259	61.6544
Y77E11A.4	WBGene00002180	jtr-1	19.1192	14.4757	21.2558	18.5282
K03D10.1	WBGene00002181	kal-1	25.0421	17.7666	11.7541	15.4241
F08F8.3	WBGene00002182	kap-1	3.42014	2.31345	3.85724	3.8875
T02G5.8	WBGene00002183	kat-1	131.448	103.791	122.475	109.539
C47D12.7	WBGene00002184	kel-1	8.54124	9.04342	6.55526	7.28404
T27E9.4	WBGene00002185	kel-3	15.4425	15.3271	17.0607	17.6639
T16H12.6	WBGene00002186	kel-10	0.960573	1.20434	0.330564	0.364287
T07A9.3	WBGene00002187	kgb-1	59.965	56.7714	46.9604	49.7463
ZC416.4	WBGene00002188	kgb-2	1.33552	3.99348	2.45136	1.62022
ZK909.2	WBGene00002189	kin-1	142.459	137.883	192.371	183.811
R07E4.6	WBGene00002190	kin-2	172.267	238.008	185.786	173.972
B0205.7	WBGene00002191	kin-3	230.035	205.059	243.436	229.379
C10C6.1	WBGene00002192	kin-4	16.4306	13.8623	20.5925	18.9154
T13H10.1	WBGene00002193	kin-5	0.0129545	0	0.0167518	0.0130879
ZK20.2	WBGene00002194	kin-6	0.0412807	0.0667198	0.585911	1.79915
F08F1.1	WBGene00002195	kin-9	1.80814	5.3346	5.7171	4.66052
T01G9.6	WBGene00002196	kin-10	155.127	150.891	163.028	168.285
F22D6.1	WBGene00002198	kin-14	1.43147	1.28769	3.46625	3.28468
M176.6	WBGene00002199	kin-15	3.06148	11.6387	4.68226	4.76156
M176.7	WBGene00002200	kin-16	3.27918	9.58196	11.7048	10.2673
T17E9.1	WBGene00002201	kin-18	21.2355	18.0364	20.4305	22.5662
C03C10.1	WBGene00002202	kin-19	188.44	187.061	214.818	218.228
F46F2.2	WBGene00002203	kin-20	205.897	196.762	88.1759	101.271
W08D2.8	WBGene00002204	kin-21	0	0	0.00605336	0.00395986
W04G5.6	WBGene00002205	kin-23	0.118746	0.35188	0.882419	0.63366
K07F5.4	WBGene00002206	kin-24	0.0134025	0.0282481	0.0496204	0.0396209
B0302.1	WBGene00002207	sid-3	20.9452	27.9324	18.7128	19.2808
T06C10.6	WBGene00002208	kin-26	0	0	0.034996	0
F58H12.1	WBGene00002210	kin-29	26.4954	38.9898	28.9886	27.7914
M01B2.1	WBGene00002211	kin-30	0.253929	0.525854	1.72479	1.22509
B0523.1	WBGene00002212	kin-31	0.11736	0.11628	0.251633	0.215804
C30F8.4	WBGene00002213	kin-32	11.6901	9.36833	10.7025	11.0098
M7.2	WBGene00002214	klc-1	3.87398	4.40303	6.82564	6.84558
C18C4.10	WBGene00002215	klc-2	58.7109	61.2197	78.0694	82.361
T09A5.2	WBGene00002216	klp-3	20.0866	18.0635	26.7493	29.2061
F56E3.3	WBGene00002217	klp-4	25.6301	34.9435	26.5085	25.9262
R144.1	WBGene00002218	klp-6	0.267595	0.227726	0.490522	0.559453
K11D9.1	WBGene00002219	klp-7	26.1901	26.2637	24.9552	25.882
C15C7.2	WBGene00002220	klp-8	18.3331	19.3683	9.63054	12.0606
C33H5.4	WBGene00002221	klp-10	1.34741	1.80241	1.8533	1.77708
F20C5.2	WBGene00002222	klp-11	23.8829	24.7546	29.189	27.388
T01G1.1	WBGene00002223	klp-12	39.3964	38.8351	44.9348	50.9042
F22F4.3	WBGene00002224	klp-13	2.97887	3.53776	2.52763	2.34308
M01E11.6	WBGene00002225	klp-15	6.37866	6.04948	5.09921	6.09796
C41G7.2	WBGene00002226	klp-16	12.2682	10.9143	10.3547	10.8987
W02B12.7	WBGene00002227	klp-17	0.410593	0.162159	0.411283	0.290136
C06G3.2	WBGene00002228	klp-18	5.58864	5.43794	6.67886	7.24224
Y43F4B.6	WBGene00002229	klp-19	13.4463	14.6745	22.0941	22.9866
Y50D7A.6	WBGene00002230	klp-20	7.96387	6.99198	7.63013	8.44298
C02F5.1	WBGene00002231	knl-1	10.1411	10.3086	13.1281	14.5908
F11A6.1	WBGene00002232	kpc-1	25.4287	19.6853	39.8361	37.2297
C25B8.1	WBGene00002233	kqt-1	6.01276	8.21909	4.77142	5.74022
M60.5	WBGene00002234	kqt-2	8.31373	15.3976	5.67957	6.79413
Y54G9A.3	WBGene00002235	kqt-3	5.71331	5.29139	6.03656	6.08046
T02G5.9	WBGene00002238	kars-1	178.526	146.633	198.448	185.703
F13B9.5	WBGene00002239	ksr-1	11.0747	15.3146	10.3647	10.7321
F58D5.4	WBGene00002240	ksr-2	5.46035	5.35405	5.99871	7.1208
F10C2.2	WBGene00002241	kup-1	21.3493	23.1286	22.242	21.5896
C53C9.3	WBGene00002242	kvs-1	8.40759	9.79648	5.72558	5.90828
Y54G2A.25	WBGene00002243	lad-2	16.205	13.6379	9.13295	9.87984
Y71H2AM.19	WBGene00002244	laf-1	90.0725	71.4875	83.6728	78.9863
K08B4.1	WBGene00002245	lag-1	12.0434	13.2532	17.9718	20.9626
Y73C8B.4	WBGene00002246	lag-2	1.0454	2.80535	3.23941	3.0081
W03F8.5	WBGene00002247	lam-1	47.0872	44.1613	54.4937	55.894
T22A3.8	WBGene00002248	lam-3	0.815894	0.847358	5.94116	6.74119
ZK353.6	WBGene00002249	lap-1	118.729	65.6159	86.8975	90.1767
W07G4.4	WBGene00002250	lap-2	78.7136	65.093	114.801	116.665
B0457.1	WBGene00002251	lat-1	14.0822	13.1622	27.2859	26.0344
B0286.2	WBGene00002252	lat-2	8.29783	7.03118	6.16017	6.75748
F40F4.3	WBGene00002253	lbp-1	32.9442	61.5268	76.4106	78.5351
F40F4.2	WBGene00002254	lbp-2	303.879	398.094	288.519	273.24
F40F4.4	WBGene00002255	lbp-3	78.321	78.2245	94.2733	121.781
ZK742.5	WBGene00002256	lbp-4	80.7567	70.4325	83.501	78.8526
W02D3.7	WBGene00002257	lbp-5	123.898	137.177	120.247	129.922
W02D3.5	WBGene00002258	lbp-6	889.22	656.452	822.17	731.699
T22G5.2	WBGene00002259	lbp-7	85.5477	87.7319	91.3803	105.653
T22G5.6	WBGene00002260	lbp-8	0.519909	0.265304	0.298173	0.407007
F58A3.1	WBGene00002261	ldb-1	46.4305	76.3233	47.2551	49.8833
F13D12.2	WBGene00002262	ldh-1	112.173	109.623	158.415	155.391
K08H10.1	WBGene00002263	lea-1	73.0102	74.7034	97.2582	100.063
W09H1.6	WBGene00002264	lec-1	659.942	649.088	772.712	718.256
F52H3.7	WBGene00002265	lec-2	223.944	253.467	240.796	230.966
ZK892.1	WBGene00002266	lec-3	148.514	175.132	95.1239	93.8365
C44F1.3	WBGene00002267	lec-4	74.1446	94.2858	145.237	132.612
ZK1248.16	WBGene00002268	lec-5	178.274	168.191	279.149	278.08
Y55B1AR.1	WBGene00002269	lec-6	645.02	579.307	664.423	796.239
R07B1.2	WBGene00002270	lec-7	5.12168	16.811	9.41193	8.10666
R07B1.10	WBGene00002271	lec-8	114.979	208.371	87.8002	111.031
C16H3.2	WBGene00002272	lec-9	551.283	693.555	365.131	512.205
W01A11.4	WBGene00002273	lec-10	517.712	528.136	428.064	485.726
F38A5.3	WBGene00002274	lec-11	38.9509	47.4345	28.3912	37.0871
W01G7.5	WBGene00002275	lem-2	35.5954	36.2886	27.5017	30.0588
F42H11.2	WBGene00002276	lem-3	4.43778	4.89951	10.8188	13.0182
F01G12.5	WBGene00002280	let-2	279.346	396.171	399.817	374.514
C44H4.2	WBGene00002282	let-4	19.2764	44.0899	47.9113	44.3724
C05G5.6	WBGene00002285	let-7	0	0	0	0
K08F8.6	WBGene00002295	let-19	16.3362	16.3478	19.8127	19.4306
T19E10.1	WBGene00002297	ect-2	4.37682	5.76788	6.16371	6.44166
ZK1067.1	WBGene00002299	let-23	3.63648	5.86885	7.02386	5.80217
Y54E5B.3	WBGene00002324	let-49	9.71302	9.86403	10.5373	11.6038
ZK792.6	WBGene00002335	let-60	102.177	123.397	92.6001	92.3766
M7.1	WBGene00002344	let-70	567.702	608.269	523.966	559.64
R06C7.10	WBGene00002348	myo-1	28.638	39.5385	138.234	112.091
F38H4.9	WBGene00002363	let-92	172.423	174.202	179.279	173.661
K08E7.3	WBGene00002368	let-99	1.4871	1.00801	2.90125	3.02668
Y65B4BR.2	WBGene00002393	lpr-1	27.9845	26.3945	50.6537	45.3669
F52H3.1	WBGene00002497	let-268	22.805	16.1683	26.8012	31.0597
B0261.2	WBGene00002583	let-363	18.8895	14.9868	23.646	23.5507
F26B1.7	WBGene00002601	let-381	1.03009	0.994251	3.26791	3.76222
F26D11.11	WBGene00002632	let-413	24.6612	24.3989	30.6641	32.696
F26F12.7	WBGene00002637	let-418	39.4116	37.8541	46.1491	44.9221
C10H11.9	WBGene00002694	let-502	22.4045	19.7526	26.5479	27.65
E01A2.4	WBGene00002696	let-504	20.9403	23.0398	18.8466	22.1552
C01G8.9	WBGene00002717	let-526	56.7554	62.0138	66.2573	67.9594
F57B10.1	WBGene00002783	let-607	59.1071	80.9988	85.1759	93.7187
C29E6.1	WBGene00002827	let-653	16.9294	38.2739	49.0286	54.5196
F57B9.2	WBGene00002845	let-711	34.2334	31.3563	50.2366	49.0056
C16A3.3	WBGene00002850	let-716	28.6157	26.3091	31.1047	30.1677
C05D11.12	WBGene00002855	let-721	68.6622	41.8235	79.6445	74.3931
C29E4.8	WBGene00002879	let-754	197.741	211.658	233.532	215.307
C05D11.4	WBGene00002881	let-756	21.7669	16.4608	45.7546	44.5457
F20H11.2	WBGene00002889	let-765	26.1824	23.6861	40.8015	38.8072
C56G2.6	WBGene00002891	let-767	407.853	335.172	402.158	405.13
H19M22.2	WBGene00002915	let-805	102.779	144.818	116.319	105.23
F33A8.1	WBGene00002957	let-858	27.4692	24.9885	27.061	27.5994
F09E8.7	WBGene00002974	lev-1	12.7214	11.9009	14.83	15.9051
C35C5.5	WBGene00002975	lev-8	4.54084	4.35063	4.67398	4.87719
T07H6.5	WBGene00002976	lev-9	1.86136	2.65894	3.48145	2.77115
Y105E8A.7	WBGene00002977	lev-10	20.9999	22.6071	41.651	36.2584
Y105E8B.1	WBGene00002978	lev-11	1156.69	1190.24	1762.97	1734.26
C46H11.4	WBGene00002979	lfe-2	35.625	38.1069	39.3121	40.0224
C32D5.9	WBGene00002980	lgg-1	399.986	474.904	609.146	605.083
ZK593.6	WBGene00002981	lgg-2	52.6283	92.914	159.776	150.636
B0336.8	WBGene00002982	lgg-3	19.9502	21.4752	27.1253	24.9164
C54G7.3	WBGene00002983	lgx-1	24.3305	25.2105	29.4702	37.2849
C29A12.3	WBGene00002985	lig-1	10.0368	10.6409	14.4427	15.986
C07H6.1	WBGene00002986	lig-4	10.0067	8.93998	11.7903	14.0671
ZC64.4	WBGene00002987	lim-4	0.654794	1.45123	3.67137	3.63058
K03E6.1	WBGene00002988	lim-6	2.42469	4.73823	3.31369	3.60412
C04F1.3	WBGene00002989	lim-7	11.0078	6.66724	10.653	10.3707
C37F5.1	WBGene00002990	lin-1	18.6425	23.5784	17.1954	19.0731
F17E5.1	WBGene00002991	lin-2	15.5018	21.523	16.9322	17.0847
F36H1.4	WBGene00002992	lin-3	1.88949	3.5347	7.43592	7.28668
F59G1.6	WBGene00002993	lin-4	0	0	0	0
T09A5.10	WBGene00002994	lin-5	23.5597	25.8248	28.9615	27.8375
Y54G11A.10	WBGene00002996	lin-7	45.9542	45.9012	47.5592	49.5342
B0454.1	WBGene00002997	lin-8	8.24678	8.04162	9.7072	10.4232
ZK637.7	WBGene00002998	lin-9	9.92903	10.3096	12.5949	13.7627
C09H6.2	WBGene00002999	lin-10	25.2576	22.7	30.8058	30.6871
ZC247.3	WBGene00003000	lin-11	2.47786	3.04582	4.13113	4.65397
R107.8	WBGene00003001	lin-12	3.17726	2.27447	6.64428	9.38794
C03B8.4	WBGene00003002	lin-13	18.3658	17.2984	25.0582	23.8946
T25C12.1	WBGene00003003	lin-14	53.731	95.9776	56.2913	56.6436
Y71F9B.5	WBGene00003006	lin-17	36.4119	44.9774	21.5352	25.3008
C16B8.1	WBGene00003007	lin-18	11.2742	17.0312	17.2602	17.3437
Y54G2A.1	WBGene00003008	lin-22	3.76855	2.54897	11.9808	10.8238
K10B2.1	WBGene00003009	lin-23	30.8179	27.7193	39.6393	40.0162
B0001.1	WBGene00003010	lin-24	29.3252	43.3778	51.4235	50.9453
F56H9.5	WBGene00003011	lin-25	6.25262	6.27857	9.07747	9.18251
F18A1.2	WBGene00003012	lin-26	66.3032	81.0778	76.7178	96.0243
F02E9.2	WBGene00003014	lin-28	19.6386	30.7346	36.6028	35.0535
W03C9.4	WBGene00003015	lin-29	17.6831	17.2901	18.8847	21.6577
K10G6.1	WBGene00003017	lin-31	5.40607	8.78883	6.95709	7.61952
T14F9.5	WBGene00003018	lin-32	0.978394	5.94014	3.5542	3.47977
H32C10.2	WBGene00003019	lin-33	29.3107	44.1095	56.9142	53.8614
C32F10.2	WBGene00003020	lin-35	9.89902	10.4122	12.6936	13.2194
F44B9.6	WBGene00003021	lin-36	12.6802	14.4342	18.33	20.1416
ZK418.4	WBGene00003022	lin-37	18.8857	20.6713	19.0308	20.2711
C07H6.7	WBGene00003024	lin-39	8.21263	8.39625	23.9632	21.0897
T27C4.4	WBGene00003025	lin-40	40.8771	40.6476	45.0838	41.0167
C12C8.3	WBGene00003026	lin-41	81.5594	73.3628	82.532	77.6161
E01A2.3	WBGene00003029	lin-44	37.3969	32.5731	10.2539	13.6911
Y73B6A.5	WBGene00003030	lin-45	18.3474	17.202	18.0623	19.4455
R186.4	WBGene00003031	lin-46	30.331	11.9146	10.0842	13.2492
F34D10.5	WBGene00003033	lin-48	24.2905	19.469	6.37093	8.8962
F42A9.2	WBGene00003034	lin-49	10.9519	10.6862	16.0097	17.3173
ZK632.13	WBGene00003035	lin-52	16.5862	19.0613	18.1877	20.8369
K07A1.12	WBGene00003036	lin-53	60.5136	67.9076	72.381	70.6952
JC8.6	WBGene00003037	lin-54	9.03268	10.2685	9.14171	9.62867
ZK673.3	WBGene00003038	lin-56	4.60511	5.6791	8.21949	8.88745
F56A12.3	WBGene00003039	lin-58	0	0	0	0
T12F5.4	WBGene00003040	lin-59	35.1526	34.1448	46.124	45.6267
R06C7.7	WBGene00003041	lin-61	15.3051	18.0829	16.0664	18.1116
C05B10.1	WBGene00003043	lip-1	20.6462	20.9871	20.5749	19.5489
F18A1.3	WBGene00003044	lir-1	78.6887	107.523	86.3274	113.402
F18A1.4	WBGene00003045	lir-2	7.61314	11.2717	9.65581	10.1293
F37H8.1	WBGene00003046	lir-3	2.94597	2.8666	3.73621	3.92253
T03F6.5	WBGene00003047	lis-1	54.5541	49.466	53.8881	56.0628
W06F12.1	WBGene00003048	lit-1	103.558	95.2063	116.379	112.797
DY3.2	WBGene00003052	lmn-1	127.417	129.127	132.11	132.404
C03B1.12	WBGene00003053	lmp-1	205.224	302.166	228.165	252.549
F48E8.1	WBGene00003055	lon-1	149.817	146.815	160.169	166.454
C39E6.1	WBGene00003056	lon-2	12.8473	21.8044	7.8251	8.12407
ZK836.1	WBGene00003057	lon-3	248.732	163.29	229.032	261.499
ZK945.9	WBGene00003058	lov-1	0.00799086	0.00681802	0.00787187	0.00664
C48E7.3	WBGene00003059	lpd-2	25.7021	27.0897	17.7704	19.1268
Y47G6A.23	WBGene00003060	lpd-3	17.8556	13.8222	18.118	16.8952
ZK973.10	WBGene00003061	lpd-5	218.601	190.6	226.198	210.216
K09H9.6	WBGene00003062	lpd-6	65.1141	69.3505	62.1711	57.7874
R13A5.12	WBGene00003063	lpd-7	103.555	148.623	161.536	144.083
R10H10.1	WBGene00003064	lpd-8	44.0061	43.2081	49.3935	50.2599
T21C9.5	WBGene00003065	lpd-9	230.943	218.429	179.482	175.081
ZC410.7	WBGene00003066	lpl-1	74.4542	67.4876	66.1771	63.9067
F55H2.4	WBGene00003067	lrg-1	1.38403	1.3204	1.56517	1.7542
T27C10.6	WBGene00003068	lrk-1	10.0388	8.37064	16.1367	15.4215
F29D11.1	WBGene00003071	lrp-1	37.8477	35.2978	52.037	47.9061
T21E3.3	WBGene00003072	lrp-2	8.42482	8.62027	18.8045	15.9475
R74.1	WBGene00003073	lars-1	72.325	84.3395	99.5691	94.8656
ZK524.3	WBGene00003074	lars-2	16.0173	10.849	15.8581	16.2617
T04H1.6	WBGene00003075	lrx-1	14.0393	7.37676	14.5473	19.371
F40F8.9	WBGene00003076	lsm-1	42.4446	41.0637	39.2528	36.295
Y62E10A.12	WBGene00003077	lsm-3	97.8183	108.184	79.2652	76.3631
F32A5.7	WBGene00003078	lsm-4	37.172	36.849	40.8625	40.135
F28F8.3	WBGene00003079	lsm-5	56.4338	62.4792	61.9972	62.7843
Y71G12B.14	WBGene00003080	lsm-6	80.3002	92.4915	88.5815	87.9471
ZK593.7	WBGene00003081	lsm-7	76.5969	75.4309	76.0438	66.9085
Y73B6BL.32	WBGene00003082	lsm-8	70.7417	71.8794	50.4934	52.3817
T22A3.3	WBGene00003083	lst-1	12.215	14.3881	17.2523	17.7366
R160.7	WBGene00003084	lst-2	24.1189	35.6371	26.4513	27.3654
Y37A1B.1	WBGene00003085	lst-3	63.3614	69.7469	78.7132	76.2855
Y37A1B.2	WBGene00003086	lst-4	59.4073	56.2582	39.8424	41.056
F49H12.1	WBGene00003087	lsy-2	20.1352	30.6088	23.1135	22.8858
C32C4.6	WBGene00003088	lsy-6	0	0	0	0
K02C4.4	WBGene00003089	ltd-1	32.9637	26.5145	27.9843	30.2838
Y22F5A.4	WBGene00003090	lys-1	312.213	381.349	488.529	587.939
Y22F5A.5	WBGene00003091	lys-2	94.8017	117.775	123.309	171.634
Y22F5A.6	WBGene00003092	lys-3	1.51686	5.95491	2.88018	3.85194
F58B3.1	WBGene00003093	lys-4	173.975	125.867	311.372	213.716
F58B3.2	WBGene00003094	lys-5	1.66378	2.43499	3.93626	3.33194
F58B3.3	WBGene00003095	lys-6	1.95677	0.480754	2.3112	1.82678
C02A12.4	WBGene00003096	lys-7	43.9586	54.7974	103.236	75.7001
C17G10.5	WBGene00003097	lys-8	127.616	103.111	296.089	309.39
C54C8.6	WBGene00003098	lys-9	0	0	0.208163	0.281287
F17E9.11	WBGene00003099	lys-10	1.4174	10.9599	1.96492	1.59071
Y53C12B.5	WBGene00003100	mab-3	3.7369	4.78498	2.88026	2.61279
C08C3.3	WBGene00003102	mab-5	18.5988	32.5559	15.1327	16.834
ZC13.4	WBGene00003104	mab-7	77.5037	34.3111	24.485	38.2324
T27A1.6	WBGene00003106	mab-9	15.4667	14.1715	7.11413	9.55283
R166.1	WBGene00003107	mab-10	10.5278	12.8306	18.4051	15.6411
Y71G12B.20	WBGene00003111	mab-20	14.0744	16.115	22.9977	23.3199
F35G12.6	WBGene00003112	mab-21	9.77001	10.5692	20.1542	17.6245
C32C4.5	WBGene00003114	mab-23	5.29521	4.34424	2.26007	3.88299
Y48C3A.7	WBGene00003119	mac-1	26.9836	22.7982	21.6647	20.1993
R09B3.5	WBGene00003123	mag-1	167.205	168.848	136.039	135.663
K10B3.9	WBGene00003124	mai-1	18.6265	39.3869	42.1852	40.6615
Y37E11AL.7	WBGene00003129	map-1	65.6959	72.3613	53.4594	55.8556
[truncated: 44,171 more rows]

## Sheet: DESeq2
Sequence_Name_Gene	Gene_WB_ID	Gene_Public_Name	EKM71_L3_log2_fold_change	EKM71_L3_padj	TY1072_mys-1_RNAi_L3_log2_fold_change	TY1072_mys-1_RNAi_L3_padj
Y110A7A.10	WBGene00000001	aap-1	0.00950267	0.960517	-0.00598062	0.999286
F27C8.1	WBGene00000002	aat-1	-0.628686	0.0713066	0.101595	0.964923
F07C3.7	WBGene00000003	aat-2	0.833256	0.00030419	-0.0554747	0.989297
F52H2.2	WBGene00000004	aat-3	0.860132	1.18216e-11	-0.0841394	0.970633
T13A10.10	WBGene00000005	aat-4	-0.753434	0.0191213	0.0327684	0.994888
C55C2.5	WBGene00000006	aat-5	0.153333	0.441618	-0.217903	0.468504
T11F9.4	WBGene00000007	aat-6	-0.992407	1.75147e-06	-0.114399	0.979458
F54D12.3	WBGene00000008	aat-7	0.219133	0.735442	0.421749	0.496959
F28F9.4	WBGene00000009	aat-8	-0.602548	0.131725	0.0904378	0.986742
Y53H1C.1	WBGene00000010	aat-9	-0.528335	0.00347917	0.102667	0.95091
C50F2.9	WBGene00000012	abf-1	-0.231125	NA	-0.1931	NA
C50F2.10	WBGene00000013	abf-2	-0.433182	0.474596	-0.0472453	0.995069
F54B8.5	WBGene00000014	abf-3	NA	NA	0.0215629	NA
Y38H6C.22	WBGene00000015	abf-4	0.855107	0.139381	-0.349963	0.666809
T22H6.5	WBGene00000016	abf-5	2.436	9.91839e-08	-0.289271	0.808643
T22H6.7	WBGene00000017	abf-6	2.09885	3.75558e-07	-0.321556	0.729787
M79.1	WBGene00000018	abl-1	0.419146	0.00140787	-0.0313231	0.995289
C24F3.5	WBGene00000019	abt-1	-0.382655	NA	0.185355	0.944217
F12B6.1	WBGene00000020	abt-2	0.166361	0.450261	-0.214005	0.916725
F55G11.9	WBGene00000021	abt-3	-2.67664	9.25943e-10	0.0564946	0.993907
Y39D8C.1	WBGene00000022	abt-4	-0.177087	0.44768	-0.0796167	0.989332
Y53C10A.9	WBGene00000023	abt-5	0.0450635	NA	0.349033	0.674103
AC3.3	WBGene00000024	abu-1	-0.633541	0.246571	-0.122175	0.983038
F19G12.7	WBGene00000025	abu-2	-0.118927	NA	0.058895	NA
F31A3.1	WBGene00000026	abu-3	NA	NA	NA	NA
Y5H2A.3	WBGene00000027	abu-4	-0.560375	0.362829	-0.040024	0.995289
Y105C5A.4	WBGene00000028	abu-5	NA	NA	0.024023	NA
C03A7.7	WBGene00000029	abu-6	-1.02917	NA	0.293377	0.805011
C03A7.8	WBGene00000030	abu-7	-0.628165	NA	0.0382549	0.995289
C03A7.14	WBGene00000031	abu-8	-0.0584332	0.946062	-0.219872	0.925065
R09F10.2	WBGene00000032	abu-9	NA	NA	NA	NA
F35A5.3	WBGene00000033	abu-10	0.256854	0.735409	-0.217858	0.929679
T01D1.6	WBGene00000034	abu-11	-0.717026	0.198203	0.0468596	0.995289
W09B12.1	WBGene00000035	ace-1	0.434186	0.0646692	-0.105576	0.971463
Y44E3A.2	WBGene00000036	ace-2	-0.0457464	0.878374	-0.165625	0.559171
Y48B6A.8	WBGene00000037	ace-3	-0.445968	0.0286349	-0.0860702	0.983038
Y48B6A.7	WBGene00000038	ace-4	0.718849	0.169558	-0.274831	0.743534
C42D8.5	WBGene00000039	acn-1	0.143569	0.759529	0.00645046	0.999286
ZK455.1	WBGene00000040	aco-1	0.830927	1.99682e-09	-0.239116	0.563623
F54H12.1	WBGene00000041	aco-2	-0.198665	0.147883	-0.0403473	0.992334
K11G12.2	WBGene00000042	acr-2	0.654531	0.000128634	0.0856896	0.983038
K11G12.7	WBGene00000043	acr-3	0.87805	0.0229765	-0.134505	0.979458
K03F8.2	WBGene00000044	acr-5	-0.59599	0.00440472	0.185139	0.916876
ZK973.5	WBGene00000045	acr-6	0.458102	0.482969	-0.0392365	0.995289
T09A5.3	WBGene00000046	acr-7	0.452552	0.136119	-0.00541685	0.999286
ZC504.2	WBGene00000047	acr-8	0.540397	0.00200522	-0.142539	0.888912
C40C9.2	WBGene00000048	acr-9	0.989153	1.53359e-06	-0.0885616	0.983038
R02E12.8	WBGene00000049	acr-10	0.412408	0.491837	0.0844569	0.98689
D2092.3	WBGene00000050	acr-11	-0.295326	0.55083	-0.0193742	0.99729
R01E6.4	WBGene00000051	acr-12	0.769622	1.19536e-07	0.093189	0.982008
T05C12.2	WBGene00000053	acr-14	0.011686	0.984969	-0.0525924	0.993907
F25G6.4	WBGene00000054	acr-15	-0.555538	0.018918	-0.0663042	0.98689
F25G6.3	WBGene00000055	acr-16	-1.18659	1.87339e-11	0.289658	0.175336
F53E10.2	WBGene00000056	acr-17	-1.04523	0.0219888	0.151609	0.951151
F28F8.1	WBGene00000057	acr-18	0.326857	0.375699	0.162707	0.968712
C31H5.3	WBGene00000058	acr-19	-0.0731094	0.844362	0.370122	0.332898
R06A4.10	WBGene00000059	acr-20	-0.343418	0.337659	0.0810223	0.983038
F27B3.2	WBGene00000060	acr-21	-1.2822	6.21886e-10	0.180089	0.949654
F48E3.7	WBGene00000061	lgc-11	1.63186	0.00040818	-0.273057	0.784667
F59B1.9	WBGene00000062	acr-23	-0.62026	0.00950056	0.393765	0.403186
T04C12.6	WBGene00000063	act-1	-0.583905	0.00276817	-0.0262543	0.995289
T04C12.5	WBGene00000064	act-2	0.0820199	0.735442	-0.00798379	0.998854
T04C12.4	WBGene00000065	act-3	-0.152243	0.365568	0.0496175	0.986742
M03F4.2	WBGene00000066	act-4	0.23266	0.117645	-0.0673796	0.983038
T25C8.2	WBGene00000067	act-5	-0.213434	0.254727	0.271568	0.259859
F17C8.1	WBGene00000068	acy-1	0.054916	0.832096	-0.060185	0.986742
C10F3.3	WBGene00000069	acy-2	-0.158232	0.64135	-0.0767798	0.98689
C44F1.5	WBGene00000070	acy-3	0.00954397	0.958767	-0.0522773	0.986742
T01C2.1	WBGene00000071	acy-4	0.0710277	0.778659	-0.201383	0.711404
F39C12.2	WBGene00000072	add-1	0.439909	0.0143303	0.0602019	0.986742
F57F5.4	WBGene00000073	add-2	-0.00811073	0.980391	-0.177322	0.914256
C04A11.4	WBGene00000074	adm-2	0.937409	1.75568e-12	-0.0125525	0.999286
ZK154.7	WBGene00000075	adm-4	0.198015	0.247564	-0.19096	0.629971
H15N14.1	WBGene00000079	adr-1	0.0152495	0.949384	-0.0701983	0.983038
T20H4.4	WBGene00000080	adr-2	-0.0380959	0.869563	-0.0347667	0.992595
Y50D7A.7	WBGene00000081	ads-1	-0.354269	0.0179697	-0.0349252	0.992334
C02B4.1	WBGene00000082	adt-1	-0.607504	0.00967571	0.301619	0.787509
F08C6.1	WBGene00000083	adt-2	1.01885	1.0057e-06	-0.187329	0.810461
D2030.10	WBGene00000084	aex-1	-0.0543415	0.88654	-0.145886	0.937743
T14B1.2	WBGene00000085	aex-2	0.164365	0.596686	0.0610982	0.991204
C02H7.3	WBGene00000086	aex-3	0.56868	0.00207989	-0.0937311	0.983038
F32A7.6	WBGene00000088	aex-5	-0.0364889	0.895168	-0.121192	0.931254
Y87G2A.4	WBGene00000089	aex-6	-0.0867095	0.72678	-0.0997532	0.971463
B0334.8	WBGene00000090	age-1	-0.369272	0.00119172	-0.045581	0.993907
F32A6.4	WBGene00000092	ags-3	0.400286	0.00727281	-0.0797925	0.979458
Y62E10A.5	WBGene00000093	agt-1	-0.179607	0.342682	0.0169514	0.998544
F09E5.13	WBGene00000094	agt-2	0.147455	0.509067	0.246295	0.710911
C25A1.11	WBGene00000095	aha-1	0.0220238	0.932334	-0.105508	0.921414
C41G7.5	WBGene00000096	ahr-1	-0.0351937	0.945104	0.0383012	0.995289
F58E10.4	WBGene00000097	aip-1	0.145896	0.618281	0.0507493	0.992334
K07C11.2	WBGene00000098	air-1	-0.25682	0.222402	0.0321309	0.995069
B0207.4	WBGene00000099	air-2	0.0506799	0.81387	0.0270629	0.995289
C25A11.4	WBGene00000100	ajm-1	0.619075	1.95944e-06	-0.0303564	0.995289
D1022.7	WBGene00000101	aka-1	-0.152098	0.252436	0.0854218	0.983038
C12D8.10	WBGene00000102	akt-1	-0.657249	3.19584e-07	-0.0660865	0.979458
F28H6.1	WBGene00000103	akt-2	0.442244	0.00024195	-0.178508	0.705618
F48F7.1	WBGene00000105	alg-1	0.516206	1.65969e-05	-0.1184	0.979458
T07D3.7	WBGene00000106	alg-2	-0.291132	0.0379869	-0.014837	0.998544
F54D8.3	WBGene00000107	alh-1	-0.369379	0.00977681	-0.131304	0.871274
K04F1.15	WBGene00000108	alh-2	-0.351273	0.624535	0.118474	NA
F36H1.6	WBGene00000109	alh-3	-0.47267	0.0322121	-0.251469	0.550283
T05H4.13	WBGene00000110	alh-4	0.0184907	0.937225	0.151442	0.659119
T08B1.3	WBGene00000111	alh-5	1.17301	6.93983e-12	-0.0978095	0.971763
F56D12.1	WBGene00000112	alh-6	0.127108	0.452855	-0.155797	0.938481
F45H10.1	WBGene00000113	alh-7	-0.269307	0.0094942	-0.120346	0.77279
F13D12.4	WBGene00000114	alh-8	0.0260322	0.900963	-0.216439	0.771471
F01F1.6	WBGene00000115	alh-9	0.735329	0.000100139	-0.189161	0.949989
C54D1.4	WBGene00000116	alh-10	0.740588	6.95626e-07	-0.0703114	0.98689
F42G9.5	WBGene00000117	alh-11	-0.00319392	0.989069	0.0347827	0.992595
Y69F12A.2	WBGene00000118	alh-12	-0.419525	0.00322479	-0.228339	0.755578
C01F6.5	WBGene00000120	aly-1	0.0146375	0.949112	0.156434	0.964793
F23B2.6	WBGene00000121	aly-2	0.136032	0.547635	0.0885188	0.979458
M18.7	WBGene00000122	aly-3	0.0866458	0.498078	-0.146417	0.57428
F36A4.7	WBGene00000123	ama-1	-0.278805	0.0572392	-0.0153066	0.999286
C05E11.4	WBGene00000133	amt-1	1.87028	8.51562e-05	0.094201	0.986742
F49E11.3	WBGene00000134	amt-2	-0.193716	0.549295	-0.134231	0.979458
M195.3	WBGene00000135	amt-3	-0.45139	0.0465464	0.00474206	0.999286
C05E11.5	WBGene00000136	amt-4	0.428035	0.192942	0.156056	0.96308
R13G10.2	WBGene00000137	amx-1	-0.182426	0.257181	-0.0918109	0.975102
B0019.1	WBGene00000138	amx-2	-0.0815826	NA	-0.156767	0.891339
F25C8.2	WBGene00000139	amx-3	-0.451881	0.112654	0.116408	0.981478
ZK973.6	WBGene00000140	anc-1	-0.108714	0.705165	-0.178942	NA
C08B6.9	WBGene00000142	aos-1	-0.0107633	0.962881	-0.0110525	0.999209
K06H7.6	WBGene00000143	apc-2	-0.128164	0.578944	-0.0349588	0.993907
F15H10.3	WBGene00000144	apc-10	0.0590505	0.928046	-0.0594934	0.993907
F35G12.9	WBGene00000145	apc-11	0.0705236	0.835416	0.062587	0.988887
F46F3.4	WBGene00000146	ape-1	-0.152481	0.242125	0.10252	0.979458
VF36H2L.1	WBGene00000147	aph-1	0.098346	0.696128	-0.00816492	0.999286
ZC434.6	WBGene00000148	aph-2	-0.370186	0.00859753	0.170316	0.888998
C42D8.8	WBGene00000149	apl-1	0.713018	3.08572e-15	-0.085415	0.979458
F55A12.7	WBGene00000150	apm-1	-0.255331	0.102521	-0.0891449	0.971463
T05H10.2	WBGene00000151	apn-1	-0.0706106	0.76041	0.083241	0.982008
W03G9.4	WBGene00000155	app-1	-0.364529	0.0162038	-0.0602473	0.981478
K04G2.8	WBGene00000156	apr-1	-0.0507335	0.861201	0.0703119	0.990822
F02E8.3	WBGene00000157	aps-2	0.52568	0.00469287	-0.105597	0.979458
Y105E8A.9	WBGene00000158	apg-1	-0.394212	0.00255947	-0.0303759	0.986742
F29G9.3	WBGene00000159	aps-1	-0.235766	0.234903	-0.0937355	0.979458
Y71H2B.10	WBGene00000160	apb-1	-0.188996	0.230061	-0.0350144	0.992334
T20B5.1	WBGene00000161	apa-2	0.422931	0.000139184	-0.136204	0.880073
W09G10.4	WBGene00000162	apd-3	-0.248067	0.0423462	-0.0141156	0.998854
R11A5.1	WBGene00000163	apb-3	-0.292856	0.0220588	0.0850107	0.983038
F53H8.1	WBGene00000164	apm-3	0.32965	0.0356755	-0.181049	0.686248
Y48G8AL.14	WBGene00000165	aps-3	-0.0407154	0.899498	-0.0815953	0.984968
W04G3.4	WBGene00000166	apt-9	0.83754	2.12257e-05	-0.0455293	0.992334
K08D9.3	WBGene00000168	apx-1	0.0284356	0.935579	0.145975	0.974011
F32A5.5	WBGene00000169	aqp-1	-0.368659	0.236578	-0.164301	0.863106
C01G6.1	WBGene00000170	aqp-2	0.512682	0.00645534	0.0206452	0.995289
Y69E1A.7	WBGene00000171	aqp-3	0.0410749	NA	-0.0749544	NA
F40F9.9	WBGene00000172	aqp-4	-0.681405	2.9949e-08	0.206533	0.765147
C35A5.1	WBGene00000173	aqp-5	0.246947	0.744001	-0.0192158	0.998766
C32C4.2	WBGene00000174	aqp-6	-1.30616	1.07408e-05	0.251451	0.8751
M02F4.8	WBGene00000175	aqp-7	1.2506	1.7652e-18	-0.203646	0.8751
K02G10.7	WBGene00000176	aqp-8	1.97658	3.69143e-10	-0.25484	0.886624
K07A1.16	WBGene00000177	aqp-9	-0.472851	0.119935	-0.181823	0.95091
ZK1321.3	WBGene00000178	aqp-10	-0.0607025	0.754448	-0.0355054	0.995289
ZK525.2	WBGene00000179	aqp-11	-0.377595	0.00202858	-0.0828036	0.98461
ZK1320.6	WBGene00000180	arc-1	-0.289968	0.0147836	-0.10114	0.92835
F01G4.2	WBGene00000181	ard-1	-0.194085	0.261455	-0.112374	0.983038
B0336.2	WBGene00000182	arf-1.2	-0.273967	0.15076	0.0497307	0.986742
F57H12.1	WBGene00000183	arf-3	-0.271906	0.268809	0.0589224	0.984167
Y116A8C.12	WBGene00000184	arf-6	-0.0656913	0.748857	-0.10613	0.92835
F31A9.3	WBGene00000185	arg-1	0.00636515	0.992913	0.261472	0.87115
C01C7.1	WBGene00000186	ark-1	-0.144105	0.236314	0.00140083	0.999286
F54C9.10	WBGene00000187	arl-1	-0.36611	0.101359	-0.0601323	NA
F19H8.3	WBGene00000188	arl-3	-0.443831	0.160494	-0.337356	0.247481
ZK632.8	WBGene00000189	arl-5	-0.148134	0.69155	0.119679	0.971763
F45E4.1	WBGene00000190	arf-1.1	0.742505	0.133517	0.315646	0.753435
F20D1.5	WBGene00000191	arl-7	2.14678	7.09636e-12	0.473796	0.357905
Y57G11C.13	WBGene00000192	arl-8	-0.193227	0.150248	0.000437452	0.999286
C38D4.8	WBGene00000193	arl-6	-0.69161	0.128233	-0.275319	0.781167
F53H8.2	WBGene00000195	arr-1	0.596108	1.29183e-06	-0.0181162	0.995289
W02B12.6	WBGene00000196	aars-1	-0.365913	0.00087369	-0.0312142	0.994603
F28H1.3	WBGene00000197	aars-2	-0.268028	0.130639	-0.0122842	0.995289
C15F1.6	WBGene00000198	art-1	-0.101607	0.638849	-0.0176162	0.995289
Y71F9AL.16	WBGene00000199	arx-1	-0.0984585	0.459336	-0.0192279	0.995289
K07C5.1	WBGene00000200	arx-2	-0.265476	0.0108752	-0.0491379	0.986742
Y79H2A.6	WBGene00000201	arx-3	-0.107512	0.389851	-0.0400693	0.986742
Y6D11A.1	WBGene00000202	exos-4.2	-0.35377	0.00647231	-0.0873557	0.971463
Y37D8A.1	WBGene00000203	arx-5	-0.153857	0.236801	-0.0580978	0.990342
C35D10.16	WBGene00000204	arx-6	-0.124266	0.424173	0.0300607	0.995069
M01B12.3	WBGene00000205	arx-7	-0.00289348	0.98838	0.0437008	0.993907
F35G12.10	WBGene00000206	asb-1	-0.420859	0.0444743	-0.0906555	0.979458
F02E8.1	WBGene00000207	asb-2	0.520165	2.92625e-05	-0.0728326	0.98248
Y53F4B.15	WBGene00000208	asc-1	-0.00199888	0.992913	0.198661	0.913643
K07A12.3	WBGene00000209	asg-1	-0.302063	0.091337	-0.070686	0.989579
C53B7.4	WBGene00000210	asg-2	0.360653	0.0113221	-0.0488085	0.993907
B0252.2	WBGene00000211	asm-1	-0.791469	0.0198601	-0.000551559	0.999286
ZK455.4	WBGene00000212	asm-2	-0.337284	0.498908	-0.127528	0.969719
W03G1.7	WBGene00000213	asm-3	-0.156967	0.827	-0.373801	0.360515
Y39B6A.20	WBGene00000214	asp-1	-0.0796087	0.778261	-0.00872063	0.999286
T18H9.2	WBGene00000215	asp-2	-0.26357	0.0577207	0.150695	0.898096
H22K11.1	WBGene00000216	asp-3	0.567306	9.59478e-06	0.0479145	0.986742
R12H7.2	WBGene00000217	asp-4	0.742266	1.29777e-05	-0.0958872	0.983038
F21F8.3	WBGene00000218	asp-5	0.29467	0.117912	0.16459	0.735727
F21F8.7	WBGene00000219	asp-6	0.136034	0.603213	0.0109294	0.999286
K08F8.2	WBGene00000220	atf-2	0.107204	0.845781	0.0644764	0.983038
T04C10.4	WBGene00000221	atf-5	0.618846	0.000301135	0.0384405	0.992334
F45E6.2	WBGene00000222	atf-6	0.687323	3.30708e-06	-0.0487979	0.990342
C07G2.2	WBGene00000223	atf-7	0.0304905	0.923644	0.0984431	0.981478
F26D10.9	WBGene00000224	atgp-1	0.206823	0.0269742	0.00294189	0.999286
C38C6.2	WBGene00000225	atgp-2	0.566213	9.33806e-05	-0.187415	0.786605
T06E4.3	WBGene00000226	atl-1	-0.207528	0.0803932	0.120298	0.983038
Y48G1BL.2	WBGene00000227	atm-1	0.0684244	0.790976	-0.0298836	0.995289
W04D2.1	WBGene00000228	atn-1	-0.421616	0.00507192	-0.0937332	0.981478
C34E10.6	WBGene00000229	atp-2	-0.121542	0.454387	-0.0151645	0.996402
F27C1.7	WBGene00000230	atp-3	-0.0616261	0.736362	-0.0481528	0.992334
D2045.1	WBGene00000231	atx-2	-0.140431	0.409623	-0.0338589	0.995289
B0207.12	WBGene00000232	avr-14	-0.273251	0.106562	0.00353224	0.999286
R11G10.1	WBGene00000233	avr-15	0.290002	0.41855	-0.169227	0.922112
B0464.7	WBGene00000235	baf-1	0.141546	0.485494	0.0684981	0.986742
F57B10.11	WBGene00000236	bag-1	0.0953552	0.727443	-0.0790609	0.983038
Y71F9AR.1	WBGene00000237	bam-2	0.103234	0.582382	-0.0241776	0.995289
C54D1.6	WBGene00000238	bar-1	0.960315	2.30117e-16	0.0462293	0.992334
C05D2.4	WBGene00000239	bas-1	-0.0949772	0.668144	-0.393546	0.0688726
K08F8.4	WBGene00000240	pah-1	-0.389617	0.160848	0.0403983	0.989297
Y105E8A.5	WBGene00000241	bbs-1	-0.0429244	0.930488	0.0426296	0.994531
F20D12.3	WBGene00000242	bbs-2	0.0639906	0.875828	0.0237853	0.995289
T25F10.5	WBGene00000244	bbs-8	0.150235	0.577405	-0.0572364	0.989297
T13C5.5	WBGene00000245	bca-1	0.71671	6.72492e-07	-0.465592	0.251528
M7.3	WBGene00000246	bcc-1	1.01881	4.42389e-07	-0.191614	0.911545
T19E7.3	WBGene00000247	bec-1	-0.358767	0.0250504	0.0636572	0.989579
C54C6.2	WBGene00000248	ben-1	-0.223779	0.309745	0.0868489	0.945436
T27F2.3	WBGene00000249	bir-1	0.120986	0.587846	0.103917	0.979458
C50B8.2	WBGene00000250	bir-2	0.33357	0.476713	0.0674752	0.992334
C09G5.6	WBGene00000251	bli-1	-1.11575	0.0362309	0.520686	0.236342
F59E12.12	WBGene00000252	bli-2	-0.567417	0.278509	-0.0641882	0.993907
F56C11.1	WBGene00000253	bli-3	-0.416665	0.0306311	-0.0756672	0.983038
K04F10.4	WBGene00000254	bli-4	-0.376697	0.068623	-0.12687	0.911894
F45G2.5	WBGene00000255	bli-5	-1.67537	6.54688e-08	0.0109394	0.999286
Y73B6BL.34	WBGene00000256	bli-6	-0.338029	NA	-0.0610913	NA
F23B12.8	WBGene00000257	bmk-1	0.140255	0.370432	-0.0390297	0.995223
F13H8.10	WBGene00000259	bpl-1	-0.18751	0.189965	0.0149746	0.995289
F54B11.6	WBGene00000262	bra-1	0.375594	0.141594	-0.217596	0.659119
F23H11.5	WBGene00000263	F23H11.5	-0.0668086	0.753931	-0.0308263	0.995289
C36A4.8	WBGene00000264	brc-1	0.0625587	0.830157	0.105297	0.981478
K04C2.4	WBGene00000265	brd-1	0.144669	0.495323	-0.0465442	0.993907
C53B4.7	WBGene00000266	bre-1	-0.495853	0.0252087	0.00506645	0.999286
Y39E4B.9	WBGene00000267	bre-2	-0.0143418	0.966722	-0.0332056	0.995289
B0464.4	WBGene00000268	bre-3	-0.12661	0.565504	-0.0168325	0.995289
Y73E7A.7	WBGene00000269	bre-4	-0.0786395	0.701348	-0.0815693	0.971463
T12G3.8	WBGene00000270	bre-5	-0.0178549	0.960596	-0.000983338	0.999286
F45E12.2	WBGene00000271	brf-1	0.0622312	0.762735	0.0829311	0.983038
F56A3.5	WBGene00000272	bro-1	0.0585926	0.917955	0.0326437	0.995289
Y79H2A.1	WBGene00000273	brp-1	0.426126	0.0928611	-0.0902485	0.979458
F15D4.1	WBGene00000274	btf-1	-0.255734	0.035206	-0.0846683	0.983038
R06C7.8	WBGene00000275	bub-1	0.0579887	0.754851	-0.0264272	0.995289
F57B9.5	WBGene00000276	byn-1	0.426069	0.0370628	-0.101798	0.910531
C23H4.1	WBGene00000277	cab-1	0.93115	1.31025e-13	-0.073038	0.979458
F54D8.4	WBGene00000279	cah-1	-0.251985	0.340696	0.00457651	0.999286
D1022.8	WBGene00000280	cah-2	-0.118784	0.669378	0.127484	0.911894
K05G3.3	WBGene00000281	cah-3	0.879772	2.06489e-06	0.146067	0.93385
R01E6.3	WBGene00000282	cah-4	1.15896	2.05481e-15	-0.141698	0.942797
R173.1	WBGene00000283	cah-5	0.0917626	0.830563	-0.204945	0.692616
T28F2.3	WBGene00000284	cah-6	-0.1927	0.439782	-0.0399943	0.993907
C13C12.1	WBGene00000285	cal-1	0.225758	0.384086	0.00216214	0.999286
C18E9.1	WBGene00000286	cal-2	0.172974	0.402142	-0.0518685	0.983038
M02B7.6	WBGene00000287	cal-3	0.585045	0.256999	-0.0911145	0.986742
T07G12.1	WBGene00000288	cal-4	-0.428839	0.0219888	0.0157069	0.995289
C01G6.8	WBGene00000289	cam-1	-0.217306	0.180765	-0.0578671	0.987206
D2024.6	WBGene00000292	cap-1	-0.0516208	0.732163	-0.0128443	0.998544
M106.5	WBGene00000293	cap-2	-0.0702352	0.610015	-0.0321783	0.993907
F41G4.2	WBGene00000294	cas-1	0.433592	5.06172e-05	-0.0504779	0.986985
W01C8.6	WBGene00000295	cat-1	0.868826	0.00767707	-0.114166	0.975273
B0432.5	WBGene00000296	cat-2	-0.883396	0.0432927	-0.161348	0.958454
F32G8.6	WBGene00000298	cat-4	-0.145208	0.603075	-0.155064	0.971463
T13F2.8	WBGene00000301	cav-1	1.83461	2.66768e-06	0.139407	0.976748
C56A3.7	WBGene00000302	cav-2	0.773981	0.00445847	0.415552	0.214646
C04A11.t1	WBGene00000308	C04A11.t1	0.192602	NA	-0.00271431	NA
C05C9.t1	WBGene00000310	C05C9.t1	0.159101	NA	-0.0305558	NA
C05C9.t2	WBGene00000311	C05C9.t2	NA	NA	NA	NA
R10E11.1	WBGene00000366	cbp-1	-0.141782	0.415049	-0.176493	0.952854
C54D2.5	WBGene00000367	cca-1	0.260316	0.0536112	-0.0916781	0.983038
T28F2.5	WBGene00000368	ccb-1	-0.445535	6.41032e-05	0.0257515	0.994888
Y56A3A.20	WBGene00000369	ccf-1	-0.026923	0.895859	-0.0782623	0.970633
Y73F8A.6	WBGene00000370	ccg-1	0.330232	0.0441598	-0.0836024	0.983038
F26E4.9	WBGene00000371	cco-1	-0.0979373	0.560311	-0.102077	0.979458
T10B9.10	WBGene00000372	cyp-13A7	1.7958	0.000155028	0.0803868	0.989332
F08F3.7	WBGene00000373	cyp-14A5	1.00716	0.000322507	0.433423	0.0749349
C01F6.3	WBGene00000374	cyp-31A1	-0.0773303	0.576231	-0.0712441	0.983038
ZK177.5	WBGene00000375	cyp-44A1	0.296819	0.135791	-0.297454	0.222622
ZC518.3	WBGene00000376	ccr-4	-0.851544	4.19329e-08	0.134217	0.968712
T05C12.7	WBGene00000377	cct-1	0.0876566	0.670746	-0.112488	0.949989
T21B10.7	WBGene00000378	cct-2	0.220493	0.250578	-0.0366994	0.989332
K01C8.10	WBGene00000379	cct-4	0.0975291	0.587685	-0.0864917	0.944217
C07G2.3	WBGene00000380	cct-5	0.0654856	0.761502	-0.094579	0.961806
F01F1.8	WBGene00000381	cct-6	0.124772	0.562172	-0.115985	0.829121
C43E11.10	WBGene00000382	cdc-6	-0.266894	0.104032	0.0204101	0.995289
C17G10.4	WBGene00000383	cdc-14	0.125929	0.578294	0.0244388	0.995289
K06A5.7	WBGene00000386	cdc-25.1	-0.236675	0.327937	0.00462768	0.999286
F16B4.8	WBGene00000387	cdc-25.2	0.772154	0.00315761	0.0464922	0.994888
ZK637.11	WBGene00000388	cdc-25.3	0.576297	NA	0.107326	0.979458
R05H5.2	WBGene00000389	cdc-25.4	NA	NA	-0.00120873	NA
R07G3.1	WBGene00000390	cdc-42	0.121477	0.304481	-0.0156098	0.995289
C47D2.2	WBGene00000391	cdd-1	0.863689	1.96486e-08	-0.0160067	0.998544
F49E8.4	WBGene00000392	cdd-2	-0.540977	0.0681921	0.0269436	0.995289
C15B12.7	WBGene00000393	cdf-1	0.611876	0.000340062	0.224462	0.606032
ZK112.7	WBGene00000395	cdh-3	-0.323304	0.128812	0.0167986	0.998918
F25F2.2	WBGene00000396	cdh-4	-0.178314	0.468702	-0.00731026	0.999286
F08B4.2	WBGene00000397	cdh-5	-0.363685	0.449041	0.0882528	0.986742
R05H10.6	WBGene00000399	cdh-7	0.294657	0.577278	-0.224452	0.871496
F59C12.1	WBGene00000401	cdh-9	0.597665	8.06158e-06	0.0918364	0.983038
C45G7.5	WBGene00000402	cdh-10	-0.0807016	0.895859	-0.199996	0.909547
B0034.3	WBGene00000403	casy-1	0.136627	0.473829	-0.109057	0.971763
T05G5.3	WBGene00000405	cdk-1	0.297472	0.0432927	0.00106438	0.999286
F18H3.5	WBGene00000406	cdk-4	0.873295	8.60759e-07	0.00951163	0.999286
T27E9.3	WBGene00000407	cdk-5	0.243782	0.127927	-0.205384	0.755578
Y39G10AL.3	WBGene00000408	cdk-7	-0.0500755	0.842621	0.0745824	0.984574
F39H11.3	WBGene00000409	cdk-8	-0.0799124	0.699832	0.0120141	0.998544
H25P06.2	WBGene00000410	cdk-9	-0.185926	0.133782	0.0118252	0.99729
R06F6.1	WBGene00000411	cdl-1	0.267722	0.0168296	0.0949014	0.984968
F35E8.11	WBGene00000412	cdr-1	0.904068	0.0160992	0.404462	0.444503
Y54E10A.15	WBGene00000413	cdt-1	0.148595	0.484216	0.117411	0.981478
ZK1236.2	WBGene00000414	cec-1	0.296286	0.0320322	-0.0697528	0.979458
Y47H9C.4	WBGene00000415	ced-1	0.463174	0.00201908	-0.176186	0.785808
Y41D4B.13	WBGene00000416	ced-2	-0.203506	0.337165	0.0432669	0.993907
C48D1.2	WBGene00000417	ced-3	-0.0482271	0.853599	-0.00529885	0.999286
C35D10.9	WBGene00000418	ced-4	0.0177383	0.93737	0.08068	0.98248
C02F4.1	WBGene00000419	ced-5	-0.302426	0.0398162	0.034091	0.995289
F56D2.7	WBGene00000420	ced-6	0.310344	0.0486811	-0.143303	0.753435
C48B4.4	WBGene00000421	ced-7	-0.352568	0.00546749	0.0602929	0.992334
F08F1.5	WBGene00000422	ced-8	-0.00899207	0.984979	0.0342974	0.995289
T07C4.8	WBGene00000423	ced-9	-0.11979	0.510814	-0.0785482	0.983038
C09G12.8	WBGene00000424	ced-10	-0.00151347	0.99416	-0.0183708	0.995289
ZK512.3	WBGene00000425	ced-11	-0.30181	0.235483	0.0809141	0.98689
Y106G6E.5	WBGene00000426	ced-12	0.0512858	0.765084	0.0406637	0.989297
R09F10.9	WBGene00000427	ced-13	0.3782	NA	0.0437854	NA
F16H11.4	WBGene00000428	ceh-1	0.563371	0.301764	-0.154177	0.974056
C27A12.5	WBGene00000429	ceh-2	0.531469	0.368102	0.14629	0.974056
C16C2.1	WBGene00000430	ceh-5	-0.605815	0.351073	0.266703	0.871274
K02B12.1	WBGene00000431	ceh-6	-0.0304023	0.936046	0.175317	0.755578
C34C6.8	WBGene00000432	ceh-7	-0.155644	NA	-0.0438695	NA
ZK265.4	WBGene00000433	ceh-8	0.211103	0.783175	0.0994425	0.986742
Y65B4BR.9	WBGene00000434	ceh-9	-1.3231	0.00780449	-0.207402	0.933537
W03A3.1	WBGene00000435	ceh-10	0.612752	0.141328	0.0664258	0.989579
F33D11.4	WBGene00000436	ceh-12	0.45342	0.505227	0.0967192	0.986742
R13A5.5	WBGene00000437	ceh-13	0.264693	0.426116	0.0823278	0.979458
F46C8.5	WBGene00000438	ceh-14	0.262146	0.293742	0.0780954	0.989332
C13G5.1	WBGene00000439	ceh-16	1.47527	3.10025e-08	-0.0300012	0.995289
D1007.1	WBGene00000440	ceh-17	0.268708	0.709954	-0.230554	0.887447
ZC64.3	WBGene00000441	ceh-18	0.195827	0.383848	0.0270575	0.995289
F20D12.6	WBGene00000442	ceh-19	-0.065716	0.896682	-0.124158	0.983038
F31E3.1	WBGene00000443	ceh-20	0.135961	0.437004	0.0487424	0.986742
T26C11.6	WBGene00000444	ceh-21	0.320513	0.195859	-0.106201	0.979458
F29F11.5	WBGene00000445	ceh-22	0.432708	0.391026	0.015722	0.998544
ZK652.5	WBGene00000446	ceh-23	0.978164	0.000303211	-0.00812309	0.999286
F55B12.1	WBGene00000447	ceh-24	0.542095	0.354718	0.0189692	0.998544
K12H4.1	WBGene00000448	pros-1	0.111149	0.592773	-0.016213	0.995289
F46F3.1	WBGene00000449	ceh-27	0.177371	0.6423	0.109288	0.974011
K03A11.3	WBGene00000450	ceh-28	-0.0749796	NA	-0.040187	NA
C33D12.7	WBGene00000451	ceh-30	0.967467	0.00387732	0.0768262	0.989579
C33D12.1	WBGene00000452	ceh-31	0.28546	0.320836	-0.289931	0.458464
W05E10.3	WBGene00000453	ceh-32	0.335999	0.402862	0.0033336	0.999286
C10G8.7	WBGene00000454	ceh-33	-0.102705	0.869563	-0.257093	0.756866
C10G8.6	WBGene00000455	ceh-34	0.159178	0.705186	-0.0307357	0.995211
C37E2.4	WBGene00000457	ceh-36	1.0099	0.082644	-0.314066	0.715263
C37E2.5	WBGene00000458	ceh-37	0.313947	0.433283	-0.0442106	0.991729
F22D3.1	WBGene00000459	ceh-38	-0.0493218	0.819667	-0.0300073	0.995289
T26C11.7	WBGene00000460	ceh-39	0.442812	0.0621399	-0.0783586	0.986742
F17A2.5	WBGene00000461	ceh-40	-0.174674	NA	0.00490319	0.999286
T26C11.5	WBGene00000462	ceh-41	0.315747	0.0653789	-0.226047	0.66523
C28A5.4	WBGene00000463	ceh-43	0.289747	0.280856	-0.000935552	0.999286
Y54F10AM.4	WBGene00000464	ceh-44	-0.167938	0.177465	-0.0795873	0.983038
C07G2.1	WBGene00000465	cpg-1	-0.19086	0.634519	0.0238215	NA
C03D6.3	WBGene00000466	cel-1	0.0553257	0.762269	0.0697057	0.986742
F52B5.5	WBGene00000467	cep-1	-0.0438664	0.889331	0.0520063	0.988887
F43G9.11	WBGene00000468	ces-1	2.58571	2.2067e-07	-0.0295351	0.995289
ZK909.4	WBGene00000469	ces-2	0.240807	NA	0.130037	0.974011
F33A8.3	WBGene00000472	cey-1	-0.175179	0.023087	0.00258835	0.999286
F46F11.2	WBGene00000473	cey-2	-0.158228	0.74978	0.0482067	0.992334
M01E11.5	WBGene00000474	cey-3	-0.376228	0.195159	-0.0284862	0.995289
Y39A1C.3	WBGene00000475	cey-4	-0.198892	0.292163	0.00538535	0.999286
T23D8.8	WBGene00000476	cfi-1	-0.0728334	0.810135	0.0706348	0.984574
C18C4.2	WBGene00000477	cft-1	0.372008	0.251816	-0.0472662	0.993907
F27E11.3	WBGene00000478	cfz-2	-0.134539	0.643314	0.103055	0.979458
C07H6.5	WBGene00000479	cgh-1	-0.25939	0.138436	0.015317	0.995289
Y38C9A.2	WBGene00000480	cgp-1	-0.157742	0.265441	0.133559	0.971463
ZC416.8	WBGene00000481	cha-1	-0.131905	0.531225	-0.185012	0.706069
T14G8.1	WBGene00000482	chd-3	0.633507	1.61335e-09	-0.180235	0.797641
C55B7.12	WBGene00000483	che-1	-0.0027273	NA	-0.0186602	NA
F38G1.1	WBGene00000484	che-2	0.14054	0.77037	0.0307903	0.995289
F18C12.1	WBGene00000485	che-3	-0.540223	0.00159784	-0.063784	0.993907
C23H5.7	WBGene00000487	che-6	0.369054	0.607606	0.0633168	0.993907
F26D11.10	WBGene00000488	che-7	0.221506	0.53771	-0.0636373	0.98689
C27A7.4	WBGene00000490	che-11	0.0574504	0.853597	-0.0610378	0.992595
B0024.8	WBGene00000491	che-12	-0.121855	0.577405	0.0842649	0.983038
F59C6.7	WBGene00000492	che-13	0.00168028	0.99714	0.021642	0.995289
F56H1.1	WBGene00000493	che-14	-0.958668	0.000625941	0.204193	0.8751
T25G3.2	WBGene00000496	chs-1	-0.110295	0.811108	0.0905574	0.983038
F48A11.1	WBGene00000497	chs-2	-0.567058	0.199933	0.130309	0.979458
Y39H10A.7	WBGene00000498	chk-1	0.149095	0.4733	0.0365576	0.993907
Y60A3A.12	WBGene00000499	chk-2	-0.381595	0.188836	0.175325	0.948174
T09B4.10	WBGene00000500	chn-1	-0.0206599	0.949287	-0.0140624	0.99597
C48D1.3	WBGene00000501	cho-1	-0.382413	0.163629	-0.216292	0.676173
Y110A7A.13	WBGene00000502	chp-1	0.0636011	0.777604	-0.0808131	0.980273
C04F6.3	WBGene00000503	cht-1	0.985135	0.00142258	0.0138987	0.999286
H14E04.5	WBGene00000506	cic-1	-0.136589	0.554111	0.0899556	0.979458
F44B9.4	WBGene00000507	cit-1.1	-0.313913	0.0677462	0.173048	0.77664
F44B9.3	WBGene00000508	cit-1.2	0.0224455	0.90335	0.0822758	0.983038
C28D4.2	WBGene00000509	cka-1	0.0736408	0.774041	-0.0524134	0.986742
C52B9.1	WBGene00000510	cka-2	0.812535	1.36316e-13	-0.190364	0.68669
B0285.8	WBGene00000511	ckb-1	0.141459	0.500454	-0.0575799	0.989297
B0285.9	WBGene00000512	ckb-2	1.42475	5.90438e-05	0.477903	0.0241881
B0285.10	WBGene00000513	ckb-3	0.542946	0.414128	-0.0756417	0.992334
F22F7.5	WBGene00000514	ckb-4	-0.302272	0.1146	-0.271864	0.377556
T27A10.3	WBGene00000515	ckc-1	0.527937	0.00526237	0.0598054	0.983038
T05A6.1	WBGene00000516	cki-1	0.371942	0.114436	0.143497	0.90096
T05A6.2	WBGene00000517	cki-2	0.0309141	0.925256	0.122401	0.968712
C05H8.1	WBGene00000518	ckk-1	-0.14781	0.303995	0.0596031	0.989579
Y47D3A.4	WBGene00000519	cku-70	-0.014866	0.954937	0.0934648	0.981682
R07E5.8	WBGene00000520	cku-80	0.300328	0.0623986	0.0817659	0.974011
C15C8.2	WBGene00000521	cky-1	0.568995	0.332306	-0.251802	0.577007
C09F12.1	WBGene00000522	clc-1	0.707569	9.20221e-09	0.227998	0.781084
C01C10.1	WBGene00000523	clc-2	1.15315	3.35277e-15	-0.154641	0.959188
ZK563.4	WBGene00000524	clc-3	0.524752	0.00181398	0.0591184	0.986742
T05A10.2	WBGene00000525	clc-4	0.262146	NA	0.0146999	NA
C01C10.4	WBGene00000526	clc-5	1.19237	1.06681e-11	-0.149825	0.949654
C36B1.1	WBGene00000527	cle-1	-0.398315	0.00052715	-0.110415	0.931254
T27D12.2	WBGene00000528	clh-1	0.404716	0.0271527	-0.214971	0.659119
B0491.8	WBGene00000529	clh-2	-0.350602	0.0782353	-0.0173524	0.998544
E04F6.11	WBGene00000530	clh-3	0.257168	0.153004	-0.0213741	0.995326
T06F4.2	WBGene00000531	clh-4	0.823405	6.54286e-05	-0.192079	0.885446
C07H4.2	WBGene00000532	clh-5	-0.195883	0.093516	-0.0751192	0.957015
R07B7.1	WBGene00000533	clh-6	-0.201809	0.183162	-0.0060776	0.999286
R01B10.1	WBGene00000534	cpi-2	-0.0544597	0.811218	-0.000381103	0.999286
K08B4.6	WBGene00000535	cpi-1	0.81446	1.44319e-08	0.150003	0.970633
ZC395.2	WBGene00000536	clk-1	0.0996451	0.644638	-0.140402	NA
C07H6.6	WBGene00000537	clk-2	0.192928	0.355662	0.0353376	0.995289
F07B10.1	WBGene00000539	cln-3.1	-0.566589	0.00500888	-0.164739	0.963733
C01G8.2	WBGene00000540	cln-3.2	-0.257744	0.166246	-0.0686032	0.983038
ZC190.1	WBGene00000541	cln-3.3	0.289871	0.19008	-0.0759132	0.983038
C06G4.2	WBGene00000542	clp-1	-0.0643334	0.794736	-0.202282	0.577007
T04A8.16	WBGene00000543	clp-2	-0.240885	0.0518133	0.110729	0.887624
Y47H10A.1	WBGene00000544	clp-3	-1.10893	0.0293455	0.270305	0.823236
Y39A3CL.5	WBGene00000545	clp-4	0.328286	0.0406772	-0.0758723	0.983038
Y77E11A.10	WBGene00000546	clp-6	0.0574448	0.946746	0.492356	0.298427
Y77E11A.11	WBGene00000547	clp-7	-0.231097	0.310742	-0.104554	0.913643
F56D1.4	WBGene00000548	clr-1	-0.0219542	0.920806	-0.0928719	0.983038
R107.6	WBGene00000549	cls-2	-0.143631	0.513302	-0.00752244	0.999286
F55H2.6	WBGene00000550	clu-1	-0.155654	0.478836	-0.000539101	0.999286
C50F7.2	WBGene00000551	clx-1	0.457799	NA	0.141387	0.977231
T21H3.3	WBGene00000552	cmd-1	-0.151278	0.244196	-0.0143861	0.995289
K07A9.2	WBGene00000553	cmk-1	-0.293656	0.185878	-0.0322252	0.995289
F55C10.1	WBGene00000554	cnb-1	-0.134493	0.433296	-0.0373481	0.994603
R09B5.2	WBGene00000555	cnc-1	NA	NA	0.0782747	NA
R09B5.3	WBGene00000556	cnc-2	1.20215	0.00885596	0.275081	0.830034
R09B5.8	WBGene00000557	cnc-3	0.111585	0.839069	0.0466482	0.995069
R09B5.9	WBGene00000558	cnc-4	1.62953	5.8153e-06	0.365371	0.47386
R09B5.10	WBGene00000559	cnc-5	NA	NA	-0.0323042	NA
Y46E12A.1	WBGene00000560	cnc-6	1.17265	0.0340232	-0.0361217	0.995289
C34E10.7	WBGene00000561	cnd-1	0.31021	0.665681	0.000448463	0.999286
F14H8.6	WBGene00000562	cng-1	1.00523	0.000564099	0.232062	0.915931
F38E11.12	WBGene00000563	cng-3	-0.492653	0.422174	-0.049385	0.995069
R01H10.8	WBGene00000564	cnk-1	-0.158625	0.290893	0.0596205	0.98689
Y17G7B.15	WBGene00000565	cnt-1	-0.709574	3.31082e-05	0.0261223	0.995289
Y39A1A.15	WBGene00000566	cnt-2	-0.415077	2.66152e-06	0.00755585	0.999286
ZK632.6	WBGene00000567	cnx-1	-0.116943	0.515434	-0.0702948	0.980322
C48E7.5	WBGene00000583	cof-2	0.129089	0.746585	-0.123547	0.979458
R03C1.3	WBGene00000584	cog-1	0.109381	0.673763	0.100977	0.974011
C06G3.10	WBGene00000585	cogc-2	-0.383384	0.02362	0.0185584	0.995289
K08A8.3	WBGene00000591	coh-1	0.698911	3.30039e-09	-0.0704985	0.983038
F08H9.1	WBGene00000592	coh-3	-0.209601	0.620545	0.0992815	0.983038
W01B6.7	WBGene00000593	col-2	0.127151	NA	-0.0146354	NA
T28C6.6	WBGene00000594	col-3	0.106755	0.79934	0.0109425	0.999286
C15A11.5	WBGene00000596	col-7	-0.156466	NA	-0.0361925	NA
F11H8.3	WBGene00000597	col-8	-0.205964	NA	0.172615	0.964923
F54B11.1	WBGene00000598	col-9	-0.11378	NA	-0.0381387	NA
B0222.8	WBGene00000599	col-10	-0.144882	0.749564	-0.0335395	0.995289
F15H10.1	WBGene00000601	col-12	-0.871966	0.107021	-0.137592	0.979458
F15H10.2	WBGene00000602	col-13	-0.905987	0.0378657	-0.0471254	0.995069
C46A5.3	WBGene00000603	col-14	-0.168197	0.651171	0.158228	0.971463
F11G11.10	WBGene00000606	col-17	-1.15798	2.27363e-05	0.212839	0.850339
ZK1193.1	WBGene00000608	col-19	0.469579	NA	0.479992	0.305465
F11G11.11	WBGene00000609	col-20	-0.735301	0.230798	0.0287081	0.995289
F36A4.6	WBGene00000610	col-33	-0.693085	0.0902145	0.255516	0.821894
F36A4.10	WBGene00000611	col-34	-1.06558	1.14045e-08	0.436336	0.274381
C15A11.1	WBGene00000612	col-35	1.04591	0.0695539	-0.175407	0.96308
C27H5.5	WBGene00000613	col-36	1.38343	0.012073	-0.0118295	0.999286
ZK863.2	WBGene00000614	col-37	-0.0726483	NA	-0.0393493	NA
F54C9.4	WBGene00000615	col-38	-3.72434	5.88274e-23	0.553357	0.0867914
C09G5.4	WBGene00000616	col-39	0.49892	NA	-0.205777	0.943267
T13B5.4	WBGene00000617	col-40	0.058199	NA	-0.0078647	NA
T10B10.1	WBGene00000618	col-41	-1.25629	3.55992e-08	0.287957	0.728821
ZC513.8	WBGene00000620	col-43	-1.14064	0.0068392	0.329816	0.71655
F54B11.2	WBGene00000621	col-44	0.546187	NA	0.301163	0.746839
F53G12.7	WBGene00000622	col-45	0.193877	0.800738	-0.129441	0.979458
Y18H1A.13	WBGene00000623	col-46	0.0729023	0.908644	-0.128959	0.977388
Y18H1A.12	WBGene00000624	col-47	-0.146194	0.831747	-0.141206	0.973892
Y54E10BL.2	WBGene00000625	col-48	-0.399265	0.150748	0.28831	0.746156
K09H9.3	WBGene00000626	col-49	-0.0559752	0.948051	0.0426166	0.994888
T28F2.6	WBGene00000627	col-50	0.124376	NA	0.158045	0.922112
T28F2.8	WBGene00000628	col-51	0.0766548	NA	-0.00441114	NA
D1007.2	WBGene00000629	col-52	0.15846	NA	-0.00257152	NA
M01A12.1	WBGene00000630	col-53	-0.506325	0.286327	0.0329567	0.995289
F33D11.3	WBGene00000631	col-54	-1.02426	3.22773e-05	0.446561	0.251528
T05E7.2	WBGene00000632	col-55	-0.491447	NA	0.222887	NA
T08B2.2	WBGene00000633	col-56	0.208232	0.754281	0.00774381	0.999286
F26B1.4	WBGene00000634	col-58	-1.0315	8.88434e-06	0.358836	0.463396
F22D6.10	WBGene00000636	col-60	-0.471592	NA	-0.17425	NA
C01H6.1	WBGene00000637	col-61	-0.729262	0.0530701	0.0464886	0.994111
C15A11.6	WBGene00000638	col-62	-0.00171134	NA	-0.320722	0.639245
ZK265.2	WBGene00000639	col-63	0.0747388	NA	0.185324	0.924474
F52F12.2	WBGene00000640	col-64	-0.546812	NA	0.011828	0.999286
K08C9.4	WBGene00000641	col-65	-1.25311	7.83803e-12	0.128897	0.979458
F15D3.3	WBGene00000642	col-66	0.121299	NA	0.000829426	NA
C50D2.4	WBGene00000644	col-68	-0.285871	0.489347	0.126525	0.971763
K01A2.7	WBGene00000645	col-69	-0.356716	0.367751	0.0614589	0.992334
H17B01.2	WBGene00000646	col-70	0.137072	NA	-0.0191756	NA
Y49F6B.10	WBGene00000647	col-71	-1.35878	5.82811e-05	0.0581592	0.990342
W09G10.1	WBGene00000648	col-72	0.550139	NA	-0.116667	NA
F11G11.12	WBGene00000649	col-73	-1.05076	0.000128116	0.36364	0.493584
ZK1248.2	WBGene00000650	col-74	-0.0657345	0.930507	0.368636	0.620963
K03H9.2	WBGene00000651	col-75	-0.259531	0.398416	0.446136	0.287778
M110.1	WBGene00000652	col-76	-0.527215	0.143583	0.408686	0.13624
M195.1	WBGene00000653	col-77	-1.58182	7.89084e-14	-0.0135249	0.999286
W07A12.5	WBGene00000654	col-78	0.413057	NA	-0.0254261	NA
C09G5.3	WBGene00000655	col-79	-0.597688	0.0571704	0.504267	0.148159
C09G5.5	WBGene00000656	col-80	1.04856	0.0215387	-0.0317674	0.995289
F38A3.1	WBGene00000657	col-81	0.389002	0.584975	0.363365	0.620963
F33A8.9	WBGene00000658	col-83	-0.320735	0.655149	-0.0101672	0.999286
K12D12.3	WBGene00000659	col-84	-0.0967094	0.902615	0.116687	0.983038
T21B4.2	WBGene00000660	col-85	-0.15795	NA	0.129216	NA
Y81G3A.5	WBGene00000661	col-86	-0.0450571	NA	0.115897	NA
Y39G8C.4	WBGene00000662	col-87	-0.60909	0.348022	0.157369	0.971463
W05G11.3	WBGene00000663	col-88	0.164679	0.834531	-0.025829	0.995289
F17C8.2	WBGene00000664	col-89	-1.04827	0.000917854	0.234191	0.792545
C29E4.1	WBGene00000665	col-90	-1.15799	0.000161403	0.349649	0.496959
F09G8.6	WBGene00000666	col-91	-0.275468	0.692673	-0.148154	0.970633
W05B2.6	WBGene00000667	col-92	-0.209416	0.776517	-0.0872005	0.98689
W05B2.5	WBGene00000668	col-93	0.261101	0.730092	-0.0989807	0.986742
W05B2.1	WBGene00000669	col-94	0.0603831	0.927226	0.00432189	0.999286
Y41C4A.16	WBGene00000670	col-95	0.404754	0.52605	-0.0556555	0.993907
Y41C4A.19	WBGene00000671	col-96	2.31041	3.46605e-06	-0.0876159	NA
ZK1010.7	WBGene00000672	col-97	-0.389305	0.269221	0.249956	0.856777
F14F7.1	WBGene00000673	col-98	1.85293	4.29602e-07	-0.0351585	0.995289
F29C4.8	WBGene00000674	col-99	-0.215372	0.214156	0.0398195	0.990342
K02D7.3	WBGene00000675	col-101	1.03649	0.0214298	0.285059	0.808643
C18H7.3	WBGene00000676	col-102	-0.0513657	NA	-0.0268379	NA
F56B3.1	WBGene00000677	col-103	1.77577	5.53917e-09	-0.0879311	0.986742
F58F6.1	WBGene00000678	col-104	-0.429556	0.157133	0.14899	0.971763
F58F6.2	WBGene00000679	col-105	0.0348739	0.959852	0.249117	0.884257
Y77E11A.15	WBGene00000680	col-106	-1.48117	0.000343154	-0.0478527	0.995223
C34H4.4	WBGene00000681	col-107	-0.674122	0.0266576	0.133302	0.948308
Y41D4A.2	WBGene00000682	col-108	0.0405048	NA	0.0446002	NA
Y38C1BA.3	WBGene00000683	col-109	-0.464113	0.123514	0.301111	0.729787
F19C7.7	WBGene00000684	col-110	0.111298	0.874002	-0.324763	0.579615
F29B9.9	WBGene00000685	col-111	-0.949545	7.24831e-06	0.224618	0.884257
C34D4.15	WBGene00000687	col-113	-0.747481	0.000632555	0.129795	0.975102
D2024.8	WBGene00000688	col-114	0.294349	NA	0.112296	NA
Y42H9B.1	WBGene00000689	col-115	-0.927718	0.00174341	0.047821	0.994888
F17E9.1	WBGene00000690	col-116	0.186829	0.805346	0.0109997	NA
T28C6.4	WBGene00000691	col-117	0.17637	0.68333	-0.024595	0.99729
T11B7.3	WBGene00000692	col-118	-0.90986	0.00168257	0.288758	0.538153
C53B4.5	WBGene00000693	col-119	-0.49805	NA	-0.00914628	NA
Y11D7A.11	WBGene00000694	col-120	-1.21859	0.00385688	0.338466	0.597255
F56D5.1	WBGene00000695	col-121	0.159101	NA	0.302786	0.745757
T05A1.2	WBGene00000696	col-122	0.992478	0.0790706	-0.0596688	0.993907
W08D2.6	WBGene00000697	col-123	-0.178585	0.807062	0.138032	0.979458
C24F3.6	WBGene00000698	col-124	0.944004	0.0280002	-0.00664688	0.999286
C29F4.1	WBGene00000699	col-125	-1.06667	6.94327e-05	0.207736	0.753435
F54D1.2	WBGene00000700	col-126	NA	NA	NA	NA
F54D1.3	WBGene00000701	col-127	NA	NA	NA	NA
F12F6.9	WBGene00000702	col-128	0.00964091	0.990369	-0.0914536	0.984574
M18.1	WBGene00000703	col-129	-0.304381	0.578449	-0.0719396	0.991394
F08G5.4	WBGene00000704	col-130	-0.70526	0.201297	-0.0522649	0.993907
C39E9.3	WBGene00000705	col-131	-1.43552	5.42823e-12	0.484811	0.245254
C39E9.9	WBGene00000706	col-132	-0.256692	NA	-0.112525	NA
F52B11.4	WBGene00000707	col-133	-2.60879	6.45166e-12	0.79632	0.0061933
M199.5	WBGene00000708	col-135	0.175523	NA	0.0592592	NA
Y51H4A.28	WBGene00000709	col-136	-0.11378	NA	0.00829671	NA
Y51H4A.9	WBGene00000710	col-137	0.499488	NA	0.0914523	NA
C52D10.13	WBGene00000711	col-138	-0.234993	0.753931	0.107541	0.983038
F41F3.4	WBGene00000712	col-139	-0.695987	0.220868	0.434946	0.458464
F26F12.1	WBGene00000713	col-140	0.953209	0.0772266	0.231937	0.911894
T15B7.5	WBGene00000714	col-141	1.64745	0.00117997	0.0483367	0.995223
T15B7.4	WBGene00000715	col-142	1.47705	0.00610747	-0.00723725	0.999286
T15B7.3	WBGene00000716	col-143	-0.143184	NA	-0.0149907	0.999286
B0222.6	WBGene00000717	col-144	-0.346562	0.385886	0.0406774	0.995069
B0222.7	WBGene00000718	col-145	-1.44186	0.000250496	0.881919	0.000768674
T06E4.6	WBGene00000719	col-146	-0.0999751	0.902647	-0.0625675	0.993907
T06E4.4	WBGene00000720	col-147	1.28789	0.0124695	-0.0671713	0.993549
C12D8.8	WBGene00000721	col-148	0.332932	NA	-0.131128	NA
B0024.1	WBGene00000722	col-149	0.978864	0.0693416	-0.148774	0.974056
B0024.2	WBGene00000723	col-150	0.287885	NA	0.0330936	0.995289
AC3.6	WBGene00000724	col-151	0.442302	0.516663	0.0779903	NA
F32G8.5	WBGene00000725	col-152	1.20812	0.0279171	-0.281548	0.725434
F17C11.3	WBGene00000726	col-153	-0.904297	0.018341	0.404726	0.361324
F55C10.2	WBGene00000727	col-154	-0.918911	0.00144107	0.290308	0.66034
F55C10.3	WBGene00000728	col-155	-1.33264	1.48418e-05	0.489867	0.037844
F57B7.3	WBGene00000729	col-156	-1.25666	1.53022e-06	0.535153	0.036211
T11F9.9	WBGene00000730	col-157	-2.16588	2.82186e-24	0.686835	0.0171635
D2023.7	WBGene00000731	col-158	0.6682	0.16681	-0.194016	0.949989
F57B1.3	WBGene00000732	col-159	0.147914	0.846611	0.0352201	0.995289
F57B1.4	WBGene00000733	col-160	0.450742	0.507414	-0.0507579	0.995069
C50B6.4	WBGene00000734	col-161	-1.62499	5.58773e-06	0.188619	0.931254
Y2H9A.3	WBGene00000735	col-162	-2.36407	1.1306e-13	0.389021	0.477599
F46B3.17	WBGene00000736	col-163	-0.203661	0.793581	-0.104703	0.983038
T21D9.1	WBGene00000737	col-164	0.160678	NA	0.00684033	NA
F14H12.1	WBGene00000738	col-165	0.988811	0.091615	0.442273	0.373149
T07H6.3	WBGene00000739	col-166	-0.0984315	0.832438	-0.00669066	0.999286
T10E10.2	WBGene00000740	col-167	-0.251531	0.504806	0.0284577	0.995289
T10E10.1	WBGene00000741	col-168	0.299526	0.44264	0.0261633	0.995289
T10E10.5	WBGene00000742	col-169	-0.0187964	0.967872	0.137274	0.971763
T10E10.6	WBGene00000743	col-170	-0.38485	0.299872	0.172211	0.960593
T10E10.7	WBGene00000744	col-171	0.0850029	NA	0.160931	NA
F38B6.5	WBGene00000745	col-172	-1.37599	1.80627e-10	0.451384	0.341668
F41C6.5	WBGene00000746	col-173	-0.484604	0.122841	0.296042	0.706069
F46C8.2	WBGene00000747	col-174	-0.511026	0.107247	0.289511	0.675398
C35B8.1	WBGene00000748	col-175	-0.071278	0.928027	-0.0408336	NA
ZC373.7	WBGene00000749	col-176	1.57469	0.00245028	0.351424	0.66523
F59F3.2	WBGene00000750	col-177	1.01685	0.0254834	-0.134571	0.977851
C34F6.2	WBGene00000751	col-178	0.367135	NA	0.338048	NA
C34F6.3	WBGene00000752	col-179	0.00649027	NA	-0.0406478	NA
C44C10.1	WBGene00000753	col-180	-1.08523	0.000116507	0.290501	0.659119
W03G11.1	WBGene00000754	col-181	1.46286	0.00473773	0.198032	0.949338
R09A8.4	WBGene00000755	col-182	0.0114586	0.977011	0.552393	0.165392
F02D10.1	WBGene00000756	col-183	NA	NA	-0.0614738	NA
F15A2.1	WBGene00000757	col-184	0.544344	0.137518	0.306308	0.704072
H06A10.2	WBGene00000758	col-185	-0.0790362	NA	NA	NA
E03G2.4	WBGene00000759	col-186	-0.59475	0.0436228	0.182322	0.887447
C30F2.1	WBGene00000760	col-187	0.658034	0.130829	-0.0795333	0.989797
C24A11.9	WBGene00000761	coq-1	0.112797	0.491996	-0.119463	0.957015
F57B9.4	WBGene00000762	coq-2	-0.0552121	0.794374	-0.044789	0.992334
Y57G11C.11	WBGene00000763	coq-3	0.0258825	0.894686	-0.0589735	0.984574
T03F1.2	WBGene00000764	coq-4	0.0785158	0.817749	-0.110152	0.979458
ZK652.9	WBGene00000765	coq-5	-0.152541	0.534469	-0.0354501	0.995289
K07B1.2	WBGene00000766	coq-6	0.081801	0.675397	-0.0015938	0.999286
C35D10.4	WBGene00000767	coq-8	-0.423643	0.0231251	0.0284	0.994888
R01H10.3	WBGene00000768	cor-1	-0.470183	0.00676533	-0.0651502	0.984968
C40H1.1	WBGene00000770	cpb-1	0.210818	0.758044	0.336485	0.659119
C30B5.3	WBGene00000771	cpb-2	-0.0730038	NA	0.216634	0.899119
B0414.5	WBGene00000772	cpb-3	-0.413456	0.339118	0.218951	0.919436
F28C6.3	WBGene00000773	cpf-1	0.0122871	0.960847	0.0673349	0.986742
F56A8.6	WBGene00000774	cpf-2	-0.0232012	0.944037	0.0405431	0.993907
F38E11.3	WBGene00000775	cpin-1	-0.0657658	0.849346	-0.0896147	0.983038
T03E6.7	WBGene00000776	cpl-1	-0.439116	0.0887836	0.154377	0.868494
F43G9.9	WBGene00000777	cpn-1	0.451624	0.000713691	-0.0957237	0.979458
D1069.2	WBGene00000778	cpn-2	-0.36222	NA	0.111831	0.981478
F28H1.2	WBGene00000779	cpn-3	-0.12481	0.330032	0.0450895	0.993907
F49D11.8	WBGene00000780	cpn-4	0.0830705	0.871477	0.0859556	0.976935
C52E4.1	WBGene00000781	cpr-1	0.687896	0.240064	-0.300716	0.715355
F36D3.9	WBGene00000782	cpr-2	2.12328	NA	0.00165422	0.999286
T10H4.12	WBGene00000783	cpr-3	-0.222983	0.354882	-0.165866	0.887447
F44C4.3	WBGene00000784	cpr-4	1.39931	3.10012e-05	0.221921	0.874986
W07B8.5	WBGene00000785	cpr-5	-0.0325174	0.948631	0.161547	0.966965
C25B8.3	WBGene00000786	cpr-6	0.0404553	0.916876	0.122948	0.945436
C41D11.8	WBGene00000787	cps-6	0.224927	0.0695614	-0.115519	0.970633
F32B5.8	WBGene00000788	cpz-1	-0.215742	0.492959	0.24171	0.61637
M04G12.2	WBGene00000789	cpz-2	0.217758	0.114496	-0.0889085	0.974011
F11C7.4	WBGene00000792	crb-1	0.299863	0.38028	-0.012683	0.999286
Y41C4A.4	WBGene00000793	crh-1	-0.22835	0.35016	-0.000432098	0.999286
Y47G6A.8	WBGene00000794	crn-1	-0.0928645	0.647954	-0.0277914	0.993907
CD4.2	WBGene00000795	crn-2	0.165549	0.353974	0.0235266	0.995289
C14A4.4	WBGene00000796	crn-3	-0.101039	0.671967	0.0353858	0.993907
AH9.2	WBGene00000797	crn-4	1.19339	0.000906964	-0.00930311	0.999286
C14A4.5	WBGene00000798	crn-5	0.0293574	0.930864	-0.133438	0.957015
K04H4.6	WBGene00000799	crn-6	-0.752202	0.0680553	-0.14917	0.905435
Y23H5A.7	WBGene00000800	cars-1	-0.360238	0.046839	-0.0596135	0.957015
Y23H5A.1	WBGene00000801	cars-2	0.38584	0.0458029	-0.00695302	0.999286
Y38A10A.5	WBGene00000802	crt-1	0.455649	0.00415022	0.0659076	0.979458
F53H4.1	WBGene00000803	csb-1	0.54933	0.000225565	-0.0535203	0.992595
Y48E1B.12	WBGene00000804	csc-1	0.241087	0.263565	0.161447	0.933596
Y48G1C.2	WBGene00000812	csk-1	-0.402931	3.61166e-06	-0.00894514	0.999286
Y59A8A.1	WBGene00000813	csn-1	-0.404614	0.00837877	-0.0587457	0.983038
B0025.2	WBGene00000814	csn-2	-0.16289	0.294679	0.0810161	0.971463
Y38C1AA.2	WBGene00000815	csn-3	-0.312778	0.00931435	-0.0411974	0.989649
Y55F3AM.15	WBGene00000816	csn-4	0.0400337	0.80212	-0.0461417	0.986742
B0547.1	WBGene00000817	csn-5	-0.108366	0.51025	-0.131272	0.952444
Y67H2A.6	WBGene00000818	csn-6	-0.143806	0.395267	-0.020908	0.994888
Y48E1B.13	WBGene00000819	csp-1	0.427093	0.541817	0.10707	0.983038
Y73B6BL.7	WBGene00000820	csp-2	0.821858	0.0243561	-0.16887	0.968712
Y47H9C.6	WBGene00000821	csp-3	-0.11378	NA	-0.0751733	NA
F40E10.3	WBGene00000822	csq-1	0.823489	5.44852e-16	-0.10974	0.979458
MTCE.21	WBGene00000829	ctb-1	-0.268523	0.229612	-0.200653	0.948308
Y54G11A.6	WBGene00000830	ctl-1	-0.819847	0.0532378	0.0505374	0.994888
Y54G11A.5	WBGene00000831	ctl-2	-0.829123	1.28995e-08	0.0884967	0.975102
Y23H5A.5	WBGene00000832	ctn-1	-0.0726956	0.727963	-0.0764044	0.979458
T20G5.2	WBGene00000833	cts-1	-0.199926	0.212125	-0.106728	0.968712
Y76A2A.2	WBGene00000834	cua-1	-0.39422	0.0464135	-0.0179541	0.995289
ZK652.11	WBGene00000835	cuc-1	-0.619163	0.00343914	0.332142	0.563623
D2045.6	WBGene00000836	cul-1	-0.424075	0.00372557	-0.0244586	0.992334
ZK520.4	WBGene00000837	cul-2	-0.61147	1.42829e-07	-0.0151326	0.995289
Y108G3AL.1	WBGene00000838	cul-3	-0.360982	0.00281708	-0.084798	0.907656
F45E12.3	WBGene00000839	cul-4	-0.0972116	0.528828	0.032606	0.986742
ZK856.1	WBGene00000840	cul-5	-0.578553	5.44415e-06	0.0233485	0.995289
K08E7.7	WBGene00000841	cul-6	0.771452	1.17797e-05	0.0853563	0.98659
F25D7.1	WBGene00000843	cup-2	-0.178353	0.542508	0.0939137	0.979458
C02C2.3	WBGene00000845	cup-4	0.300577	0.213253	-0.041685	0.995289
R13A5.1	WBGene00000846	cup-5	-0.0480184	0.779302	-0.0291745	0.995236
C47G2.1	WBGene00000851	cut-1	-0.16885	NA	-0.0522581	NA
M142.2	WBGene00000853	cut-6	-1.2489	0.000735022	0.286333	0.641687
C07H6.8	WBGene00000854	cux-7	-0.0966746	0.512048	0.0482314	0.989297
K10B4.6	WBGene00000857	cwn-1	0.117644	0.585426	0.069341	0.983038
W01B6.1	WBGene00000858	cwn-2	-0.272494	0.400142	-0.0503197	0.986742
C37H5.10	WBGene00000859	cwp-1	0.364178	NA	0.0455647	NA
C37H5.11	WBGene00000860	cwp-2	0.124376	NA	-0.0516025	NA
C37H5.4	WBGene00000861	cwp-3	NA	NA	-0.136055	NA
K11D12.1	WBGene00000862	cwp-4	0.751664	0.132184	-0.335277	0.489352
ZK507.6	WBGene00000863	cya-1	0.442096	0.0286332	0.0881006	0.983038
F59H6.7	WBGene00000864	cya-2	0.0553639	0.944685	0.30255	0.784325
ZC168.4	WBGene00000865	cyb-1	0.220171	0.340066	0.17864	0.964075
Y43E12A.1	WBGene00000866	cyb-2.1	-0.631903	0.248734	0.125253	0.983038
H31G24.4	WBGene00000867	cyb-2.2	0.439397	0.403927	0.14253	0.979458
T06E6.2	WBGene00000868	cyb-3	0.279886	0.273604	0.208368	0.933766
C54G4.8	WBGene00000869	cyc-1	-0.250166	0.0454013	-0.0933492	0.979458
Y38F1A.5	WBGene00000870	cyd-1	0.804412	6.92708e-05	0.0508619	0.98689
C37A2.4	WBGene00000871	cye-1	-0.576247	0.00168019	0.0922287	0.983038
F11H8.4	WBGene00000872	cyk-1	0.272065	0.389142	-0.119927	0.979458
ZK328.1	WBGene00000874	cyk-3	-0.172926	0.164701	-0.0474161	0.98689
K08E3.6	WBGene00000875	cyk-4	0.226644	0.0701069	-0.0680848	0.986742
C52E4.6	WBGene00000876	cyl-1	0.294845	0.0109339	0.0845194	0.986742
Y49A3A.5	WBGene00000877	cyn-1	-0.0942325	0.63355	-0.165088	0.949989
ZK520.5	WBGene00000878	cyn-2	-0.597891	0.25521	0.00189291	0.999286
Y75B12B.5	WBGene00000879	cyn-3	-0.149907	0.284553	-0.126999	0.974011
F59E10.2	WBGene00000880	cyn-4	0.0065443	0.975233	-0.0377036	0.988887
F31C3.1	WBGene00000881	cyn-5	-0.0640621	0.791353	0.041658	0.994888
F42G9.2	WBGene00000882	cyn-6	-0.168808	0.756738	-0.110563	0.983038
Y75B12B.2	WBGene00000883	cyn-7	-0.0774223	0.699833	-0.00939183	0.999286
D1009.2	WBGene00000884	cyn-8	0.581912	6.15828e-07	-0.131814	0.788599
T27D1.1	WBGene00000885	cyn-9	-0.252536	0.547298	0.114859	0.979458
B0252.4	WBGene00000886	cyn-10	0.132678	0.620598	0.061332	0.989297
T01B7.4	WBGene00000887	cyn-11	-0.182697	0.416619	-0.00360309	0.999286
C34D4.12	WBGene00000888	cyn-12	0.0503217	0.829651	-0.126562	0.972805
Y116A8C.34	WBGene00000889	cyn-13	0.0779148	0.626286	0.0312765	0.995289
F39H2.2	WBGene00000890	sig-7	-0.0606512	0.800673	-0.0273291	0.995289
Y87G2A.6	WBGene00000891	cyn-15	-0.202972	0.208789	-0.0495807	0.983038
Y17G7B.9	WBGene00000892	cyn-16	-0.201251	0.177297	0.114949	0.880979
ZC250.1	WBGene00000893	cyn-17	-0.431293	0.390335	0.266764	0.849181
M110.5	WBGene00000894	dab-1	-0.316705	0.0607444	0.0773774	0.984574
B0412.1	WBGene00000895	dac-1	0.157321	0.519672	-0.00840438	0.999286
F57B10.10	WBGene00000896	dad-1	-0.14057	0.562227	-0.0364869	0.994888
F29C4.1	WBGene00000897	daf-1	0.132137	0.466254	-0.13622	0.824426
Y55D5A.5	WBGene00000898	daf-2	-0.127632	0.59317	-0.174862	0.965249
F25E2.5	WBGene00000899	daf-3	0.762205	2.52055e-05	0.133806	0.968712
C05D2.1	WBGene00000900	daf-4	0.0673215	0.758701	-0.10462	0.831646
W01G7.1	WBGene00000901	daf-5	0.255283	0.483313	-0.0587544	0.992334
F31F6.5	WBGene00000902	daf-6	0.0650689	0.878602	0.0189368	0.995329
B0412.2	WBGene00000903	daf-7	0.705263	0.0587648	-0.268789	0.744868
R05D11.1	WBGene00000904	daf-8	-0.229456	0.262307	0.0331252	0.994603
T13C5.1	WBGene00000905	daf-9	0.256447	0.531611	-0.106899	0.96308
F23B2.4	WBGene00000906	daf-10	-0.232462	0.54792	-0.111056	0.974011
B0240.3	WBGene00000907	daf-11	0.309092	0.522135	-0.220261	0.857421
F11A1.3	WBGene00000908	daf-12	0.660428	1.95563e-07	-0.0542726	0.992334
F01G10.8	WBGene00000910	daf-14	-0.107515	0.783063	0.00625338	0.999286
C10C5.6	WBGene00000911	daf-15	-0.279237	0.0487052	-0.00589185	0.999286
R13H8.1	WBGene00000912	daf-16	0.182235	0.396233	0.0751053	0.986742
T07A9.6	WBGene00000913	daf-18	-0.145758	0.424173	-0.00822788	0.999286
F33H1.1	WBGene00000914	daf-19	0.0361024	0.902283	-0.0626623	0.988264
C47E8.5	WBGene00000915	daf-21	0.61481	9.7205e-05	-0.105491	0.577007
Y48G1A.3	WBGene00000917	daf-25	-0.209914	0.311055	0.0130329	0.997368
Y116F11B.1	WBGene00000920	daf-28	0.472828	0.246469	-0.205697	0.885446
M03A1.7	WBGene00000928	dao-2	0.0294341	0.970453	-0.0681489	0.992334
K07E3.3	WBGene00000929	dao-3	-0.436744	0.0315427	0.208464	0.753435
ZC373.6	WBGene00000930	dao-4	1.35617	0.00537928	-0.193061	0.955092
C25A1.10	WBGene00000931	dao-5	-0.018764	0.955707	-0.0993228	0.974056
T05G5.12	WBGene00000932	dao-6	-0.781742	0.0503052	0.357693	0.577007
C14A4.2	WBGene00000933	dap-3	-0.0643055	0.729358	-0.157879	0.92835
T23G5.5	WBGene00000934	dat-1	-0.338923	0.43708	-0.223123	0.834039
F56D1.7	WBGene00000935	daz-1	-0.526575	0.189768	0.0482342	0.99232
T25F10.2	WBGene00000936	dbl-1	-0.455994	0.0684783	-0.00424286	0.999286
C55B7.8	WBGene00000937	dbr-1	-0.465945	0.0141322	-0.00409609	0.999286
C26C6.5	WBGene00000938	dcp-66	0.113155	0.459086	0.0117764	0.999286
K12H4.8	WBGene00000939	dcr-1	-0.298917	0.0139147	0.0354178	0.995069
Y113G7A.9	WBGene00000940	dcs-1	-0.0977943	0.688687	-0.0709468	0.983038
Y39A3CR.4	WBGene00000941	ddp-1	-0.267006	0.187565	-0.0683825	0.991795
ZC477.9	WBGene00000942	deb-1	0.0278719	0.894651	-0.108096	0.974056
C47C12.6	WBGene00000950	deg-1	0.463656	0.0149059	0.152376	0.968712
K03B8.9	WBGene00000951	deg-3	-0.872218	7.71059e-10	0.0519922	0.990342
E02H4.1	WBGene00000952	del-1	0.467613	0.0372495	-0.0953407	0.971763
F58G6.6	WBGene00000953	del-2	-0.879754	0.00075305	0.224215	0.727004
T26H10.1	WBGene00000955	des-2	-0.473793	0.0225978	0.258842	0.57428
C09E10.2	WBGene00000958	dgk-1	0.325143	0.0468055	-0.161469	0.88693
F46H6.2	WBGene00000959	dgk-2	0.263568	0.0421504	-0.0215193	0.995289
F54G8.2	WBGene00000960	dgk-3	0.0487699	0.948268	-0.128683	0.979458
T21B6.1	WBGene00000961	dgn-1	0.477259	0.00140785	0.0140074	0.995289
T21E12.4	WBGene00000962	dhc-1	-0.129634	0.459306	-0.192892	NA
R06C7.3	WBGene00000963	dhp-1	0.356718	0.142647	-0.166607	0.792466
C47E12.8	WBGene00000964	dhp-2	-0.333426	0.118552	-0.177488	0.931254
C01G8.3	WBGene00000965	dhs-1	-0.157867	0.453967	-0.0245418	0.995289
F55A12.4	WBGene00000966	dhs-2	-0.586441	0.000110511	0.0924658	0.979458
T02E1.5	WBGene00000967	dhs-3	-0.343823	0.051329	0.229028	0.676431
T05F1.10	WBGene00000968	dhs-4	0.609137	0.000401418	-0.201721	0.93436
F56D1.5	WBGene00000969	dhs-5	0.266209	0.383756	0.0230347	0.995289
C17G10.8	WBGene00000970	dhs-6	-0.974842	2.5006e-07	0.0662508	0.986742
E04F6.7	WBGene00000971	dhs-7	-0.858103	0.0816867	-0.0702763	0.992334
K10H10.3	WBGene00000972	dhs-8	0.602974	0.304501	0.192891	0.955944
Y32H12A.3	WBGene00000973	dhs-9	-0.406452	0.12917	0.253919	0.617125
Y39A1A.11	WBGene00000974	dhs-11	-0.0494182	0.931031	0.0424987	0.995289
K08F4.9	WBGene00000975	dhs-12	-0.0783573	0.735559	-0.141417	0.949989
F36H9.3	WBGene00000976	dhs-13	0.239953	0.0674552	-0.0913642	0.938481
R05D8.8	WBGene00000977	dhs-14	0.491408	0.234019	-0.453887	0.188732
R05D8.10	WBGene00000978	dhs-15	0.444533	0.355781	-0.340686	0.674103
C10F3.2	WBGene00000979	dhs-16	0.565587	0.194507	0.0225375	0.995289
F29G9.6	WBGene00000980	dhs-17	0.415743	0.0714657	-0.113655	0.971763
C45B11.3	WBGene00000981	dhs-18	-0.796305	0.000169675	0.100623	0.979458
T11F9.11	WBGene00000982	dhs-19	0.586778	0.000442718	0.320579	0.553753
F35B12.2	WBGene00000983	dhs-20	-0.217538	0.660558	0.384961	0.150083
R11D1.11	WBGene00000984	dhs-21	-0.398847	0.280244	0.106071	0.981478
C15H11.4	WBGene00000985	dhs-22	-0.0278863	0.899659	-0.0377921	0.992334
R08H2.1	WBGene00000986	dhs-23	0.872795	0.0589149	0.755731	0.00454044
Y60A3A.10	WBGene00000987	dhs-24	-0.243462	0.185439	-0.00305779	0.999286
F09E10.3	WBGene00000988	dhs-25	0.25137	0.199447	-0.183116	0.962841
ZK816.5	WBGene00000989	dhs-26	0.338458	0.572968	-0.135264	0.979458
C04F6.5	WBGene00000990	dhs-27	1.85724	1.64768e-21	-0.0636063	0.992334
M03A8.1	WBGene00000991	dhs-28	-0.17936	0.350543	0.244348	0.536838
F27D9.6	WBGene00000992	dhs-29	1.20708	8.81832e-05	-0.214533	0.913643
T25G12.7	WBGene00000993	dhs-30	0.133011	0.454195	-0.311664	0.456937
F08B4.1	WBGene00000994	dic-1	-0.343924	0.0151692	0.0727693	0.986742
C18D1.1	WBGene00000995	die-1	-0.356557	0.146572	0.162803	0.958006
F49E8.5	WBGene00000996	dif-1	-1.01136	9.10235e-06	0.0627601	0.986742
K07E12.1	WBGene00000998	dig-1	0.0112252	0.969906	-0.0780545	0.992283
C18A11.7	WBGene00001000	dim-1	0.253265	0.0966426	-0.0609693	0.989332
C04G2.6	WBGene00001001	dis-3	-0.154155	0.421807	-0.0998114	0.928425
R01H10.1	WBGene00001002	div-1	0.0628648	0.753931	-0.0571864	0.984968
T26A5.9	WBGene00001005	dlc-1	0.00379103	0.982222	-0.0549822	0.992334
C25F6.2	WBGene00001006	dlg-1	1.00783	6.69701e-19	-0.0513113	0.98689
C39E9.14	WBGene00001007	dli-1	-0.0781589	0.684461	-0.0438459	0.986742
F33E2.2	WBGene00001008	dlk-1	0.134517	0.41849	0.0675805	0.989297
F43G6.1	WBGene00001016	dna-2	-0.279297	0.152295	0.0218778	0.99729
ZK593.5	WBGene00001017	dnc-1	-0.198041	0.0772409	0.0282573	0.995289
C28H8.12	WBGene00001018	dnc-2	0.00240724	0.99081	-0.0113059	0.998854
B0035.14	WBGene00001019	dnj-1	-0.108713	0.483778	0.00312204	0.999286
B0035.2	WBGene00001020	dnj-2	-0.365594	0.0820382	0.0783523	0.983038
C01G10.12	WBGene00001021	dnj-3	0.376925	0.216479	-0.132405	0.975655
C01G8.4	WBGene00001022	dnj-4	-0.467031	0.00741895	-0.0179242	0.995329
C04A2.7	WBGene00001023	dnj-5	0.00826252	0.95867	-0.0416788	0.993907
C55B6.2	WBGene00001025	dnj-7	0.462663	0.0125267	0.0916493	0.948308
C56C10.13	WBGene00001026	dnj-8	-0.0488308	0.775621	0.0204202	0.995069
F11G11.7	WBGene00001027	dnj-9	-0.318963	0.0520156	-0.0765993	0.977231
F22B7.5	WBGene00001028	dnj-10	-0.014714	0.937577	-0.0424379	0.992334
F38A5.13	WBGene00001029	dnj-11	-0.19128	0.27592	0.0259402	0.995069
F39B2.10	WBGene00001030	dnj-12	0.461702	0.00267435	-0.150181	0.759949
F54D5.8	WBGene00001031	dnj-13	-0.211751	0.424142	-0.184331	0.783535
K02G10.8	WBGene00001032	dnj-14	0.618132	8.879e-10	-0.0355812	0.992595
K08D10.2	WBGene00001033	dnj-15	-0.116749	0.622213	-0.056414	0.989579
R74.4	WBGene00001034	dnj-16	0.0811739	0.735702	0.00580369	0.999286
T03F6.2	WBGene00001035	dnj-17	0.070578	0.7119	0.0469416	0.989332
T04A8.9	WBGene00001036	dnj-18	-0.20523	0.443228	0.0760418	0.984574
T05C3.5	WBGene00001037	dnj-19	0.337001	0.0440825	-0.0853375	0.949989
T15H9.7	WBGene00001038	dnj-20	-0.0157995	0.941789	0.0444952	0.983038
T19B4.4	WBGene00001039	dnj-21	0.00731682	0.980073	-0.175993	0.949989
T23B12.7	WBGene00001040	dnj-22	0.147893	0.504466	0.0607726	0.986742
T24H10.3	WBGene00001041	dnj-23	0.138333	0.40601	0.068471	0.983038
W03A5.7	WBGene00001042	dnj-24	-0.371869	0.0244743	-0.0294492	0.994603
W07A8.3	WBGene00001043	dnj-25	-0.616572	5.94952e-06	0.111926	0.968604
Y39C12A.8	WBGene00001044	dnj-26	0.518517	0.303883	0.109053	0.983038
Y47H9C.5	WBGene00001045	dnj-27	0.112726	0.771024	-0.0454806	0.986742
Y54E10BL.4	WBGene00001046	dnj-28	0.810998	0.000206531	0.383918	0.39836
Y63D3A.6	WBGene00001047	dnj-29	-0.395694	0.0477373	0.0605725	0.971763
Y71F9B.16	WBGene00001048	dnj-30	-0.198392	0.165893	-0.046445	0.992334
F33H2.1	WBGene00001049	dog-1	-0.0994191	0.642808	0.00241517	0.999286
F54C1.2	WBGene00001050	dom-3	-0.0758911	0.773291	0.0242844	0.995289
C09G4.3	WBGene00001051	cks-1	0.182783	0.234244	0.0463567	0.992593
F15A8.5	WBGene00001052	dop-1	0.92296	1.7441e-07	-0.094071	0.983038
K09G1.4	WBGene00001053	dop-2	-0.645295	0.00216416	0.0310521	0.995289
T23F1.7	WBGene00001054	dpf-1	-0.537903	0.000704035	0.165732	0.810375
C27C12.7	WBGene00001055	dpf-2	0.335541	0.251265	-0.0448483	0.993907
K02F2.1	WBGene00001056	dpf-3	-0.228068	0.0431844	0.0177477	0.994658
F01F1.5	WBGene00001057	dpf-4	0.0375227	0.843455	-0.0869721	0.971763
R11E3.8	WBGene00001058	dpf-5	-0.399038	0.000543341	-0.0918773	0.913643
F44B9.1	WBGene00001059	dpf-6	-0.242318	0.736037	-0.160337	0.919436
R11E3.7	WBGene00001060	dpf-7	-0.220584	0.121233	0.124791	0.949989
T23G7.1	WBGene00001061	dpl-1	0.160269	0.402678	0.082125	0.984959
R10D12.2	WBGene00001062	dpr-1	0.090345	NA	0.0597908	NA
M01E10.2	WBGene00001063	dpy-1	-1.22916	9.18215e-08	0.190657	0.95091
T14B4.6	WBGene00001064	dpy-2	0.124884	0.863825	-0.196247	0.919436
EGAP7.1	WBGene00001065	dpy-3	0.237563	0.721512	-0.127567	0.974056
Y41E3.2	WBGene00001066	dpy-4	-1.09138	3.49086e-05	0.260261	0.726545
F27C1.8	WBGene00001067	dpy-5	-1.1199	2.63981e-05	0.306965	0.560124
F16F9.2	WBGene00001068	dpy-6	2.41391	2.66608e-18	0.144441	0.979458
F46C8.6	WBGene00001069	dpy-7	0.208094	0.762479	-0.19645	0.898096
C31H2.2	WBGene00001070	dpy-8	0.197793	0.770464	-0.14792	0.949989
T21D12.2	WBGene00001071	dpy-9	0.238441	0.725203	-0.218715	0.884257
T14B4.7	WBGene00001072	dpy-10	0.27406	0.689543	-0.178947	0.916725
F46E10.9	WBGene00001073	dpy-11	-0.498977	0.0767549	0.0453513	0.992334
F30B5.1	WBGene00001074	dpy-13	-1.05498	5.0463e-05	0.269965	0.688507
H27M09.4	WBGene00001075	dpy-14	1.03659	0.0727537	0.261305	0.792466
F54D8.1	WBGene00001076	dpy-17	-0.26342	0.710633	0.318209	0.70054
Y47D3B.10	WBGene00001077	dpy-18	-0.470137	0.0765783	-0.0127357	0.998544
F22B7.10	WBGene00001078	dpy-19	0.540601	0.0410526	-0.140635	0.898096
T22B3.1	WBGene00001079	dpy-20	0.0338922	0.94312	0.0819149	0.971463
Y59A8B.1	WBGene00001080	dpy-21	-0.0343651	0.874011	-0.0998524	0.986108
F47A4.2	WBGene00001081	dpy-22	0.529928	0.000206775	-0.0260915	0.99729
R160.1	WBGene00001082	dpy-23	0.575384	1.21227e-09	-0.144067	0.743925
C25G4.5	WBGene00001085	dpy-26	-0.0513936	0.811108	0.00848691	0.999286
R13G10.1	WBGene00001086	dpy-27	0.157038	0.368102	-0.0472923	0.994888
Y39A1B.3	WBGene00001087	dpy-28	0.181284	0.34354	-0.113773	0.980491
ZK863.6	WBGene00001088	dpy-30	0.00203105	0.992464	0.00212692	0.999286
K04A8.6	WBGene00001089	dre-1	-0.238052	0.376424	0.0180883	0.995289
F15B10.2	WBGene00001090	drh-1	-0.335437	0.00495323	0.0122094	0.998453
C01B10.1	WBGene00001091	drh-2	0.562265	3.05578e-09	0.00457569	0.999286
F53A2.5	WBGene00001092	dro-1	-0.411096	0.0451187	-0.0982813	0.975655
T12E12.4	WBGene00001093	drp-1	-0.0274152	0.874779	-0.0030891	0.999286
B0464.1	WBGene00001094	dars-1	-0.306765	0.029083	-0.0462166	0.990148
F10C2.6	WBGene00001095	dars-2	-0.219591	0.236275	0.00402304	0.999286
C18B12.3	WBGene00001096	dsc-1	-0.62519	0.0503746	0.0284362	0.995289
K02D7.4	WBGene00001099	dsc-4	0.471804	0.00798377	0.351947	0.347955
C34F11.9	WBGene00001101	dsh-1	0.0841254	0.699469	0.0371892	0.994658
C27A2.6	WBGene00001102	dsh-2	0.227086	0.356285	0.040751	0.995289
W09G12.4	WBGene00001103	dsl-1	-0.405327	0.566461	0.0828961	NA
W09G12.1	WBGene00001104	dsl-2	-0.28743	NA	0.318818	0.639628
Y41D4B.10	WBGene00001105	dsl-3	-0.175455	NA	0.178946	0.964075
F16B12.2	WBGene00001106	dsl-4	0.278812	NA	-0.116882	NA
F58B3.8	WBGene00001107	dsl-5	1.3159	0.0122774	-0.22197	0.913643
H02I12.4	WBGene00001108	dsl-6	0.0683976	NA	0.510154	0.188142
F15B9.9	WBGene00001109	dsl-7	-0.557738	0.182767	0.0636198	0.992334
F38B7.5	WBGene00001110	duo-1	-0.0239345	0.95721	0.24645	0.611603
F29C4.5	WBGene00001111	duo-2	0.378999	NA	-0.0337633	0.995289
Y106G6H.12	WBGene00001112	duo-3	-0.192399	0.240816	0.00977585	0.999286
F25H8.5	WBGene00001113	dur-1	-0.22942	0.14322	-0.0502672	0.98904
F47G6.1	WBGene00001115	dyb-1	-0.0297701	0.863084	0.0347627	0.994888
C33G3.1	WBGene00001116	dyc-1	0.348025	0.0700463	0.0562045	0.993907
F54C1.5	WBGene00001117	dyf-1	-0.153785	0.691357	0.0379375	0.995069
ZK520.3	WBGene00001118	dyf-2	-0.304547	0.0837819	-0.0930751	0.983038
C04C3.5	WBGene00001119	dyf-3	0.0677562	0.869621	0.0392402	0.994888
M04C9.5	WBGene00001121	dyf-5	-0.47703	0.109138	0.182881	0.793438
F46F6.4	WBGene00001122	dyf-6	0.460117	0.047183	0.115991	0.971463
C43C3.3	WBGene00001123	dyf-7	0.879776	0.00403377	0.227527	0.839579
C02H7.1	WBGene00001127	dyf-11	0.475144	0.0438712	0.31594	0.65682
C27H5.7	WBGene00001129	dyf-13	0.49829	0.275465	-0.00114134	0.999286
C02C6.1	WBGene00001130	dyn-1	0.652439	1.05697e-09	-0.081651	0.983038
F15D3.1	WBGene00001131	dys-1	-0.437871	0.00251349	-0.164949	0.955092
T11B7.4	WBGene00001132	alp-1	-0.242297	0.230607	-0.0714453	0.983038
Y48B6A.4	WBGene00001133	eat-2	0.792985	NA	-0.351406	0.653391
D2013.5	WBGene00001134	eat-3	-0.151416	0.312386	-0.0132055	0.995326
ZK512.6	WBGene00001135	eat-4	-0.753263	8.67955e-05	-0.217424	0.577007
F13G3.8	WBGene00001136	eat-5	0.204471	0.735702	-0.0551146	0.993907
B0365.3	WBGene00001137	eat-6	0.299908	0.0465092	-0.0216248	0.995289
C16C2.2	WBGene00001145	eat-16	-0.0784528	0.725493	-0.08611	0.974011
Y105E8A.7	WBGene00001147	eat-18	0.193911	0.753931	-0.173463	0.949989
H30A04.1	WBGene00001148	eat-20	0.180553	0.597209	0.0793322	0.98689
K02A4.1	WBGene00001149	bcat-1	0.541386	0.00040408	0.0284644	0.993907
C29F3.1	WBGene00001150	ech-1	-2.35248	4.35966e-10	0.129196	0.979458
F38H4.8	WBGene00001151	ech-2	-0.329487	0.0182755	-0.144417	0.919436
F43H9.1	WBGene00001152	ech-3	-0.406953	0.11975	0.0595893	0.992334
R06F6.9	WBGene00001153	ech-4	-0.76087	5.98215e-06	0.0160971	0.99729
F56B3.5	WBGene00001154	ech-5	-0.454381	0.0130533	-0.0561422	0.99232
T05G5.6	WBGene00001155	ech-6	-0.775306	0.016551	-0.155601	0.974011
Y105E8A.4	WBGene00001156	ech-7	-0.068731	0.877968	-0.312095	0.727004
F01G10.2	WBGene00001157	ech-8	-0.708548	0.00125343	0.281304	0.634828
F01G10.3	WBGene00001158	ech-9	0.270206	0.575676	-0.344458	0.66523
C26D10.5	WBGene00001159	eff-1	0.309242	0.398416	-0.19654	0.705618
F42A10.4	WBGene00001160	efk-1	0.0372861	0.908901	-0.22438	0.259996
Y102A5C.18	WBGene00001161	efl-1	0.0123035	0.962251	0.176485	0.886047
Y48C3A.17	WBGene00001162	efl-2	-0.068652	0.778622	-0.0809834	0.986742
C43F9.8	WBGene00001163	efn-2	-0.00135401	0.995105	0.025154	0.995289
F15A2.5	WBGene00001164	efn-3	0.226395	NA	0.0187741	NA
F56A11.3	WBGene00001165	efn-4	-0.258757	0.269621	0.103629	0.979458
ZK328.2	WBGene00001166	eftu-2	-0.330681	0.00746652	-0.105965	0.738473
F25H5.4	WBGene00001167	eef-2	0.110844	0.506825	-0.144892	0.783374
F31E3.5	WBGene00001168	eef-1A.1	0.148827	0.488761	-0.020154	0.995289
R03G5.1	WBGene00001169	eef-1A.2	0.444556	0.025693	-0.0629445	0.981478
F23B12.9	WBGene00001170	egl-1	1.46251	0.00385688	0.376913	0.60418
F16B3.1	WBGene00001171	egl-2	-0.484509	0.00950056	-0.0115191	0.999286
C51E3.7	WBGene00001172	egl-3	0.13087	0.45759	-0.107235	0.975102
F55A8.2	WBGene00001173	egl-4	0.0477167	0.792616	-0.140323	0.76534
C08C3.1	WBGene00001174	egl-5	-0.0828394	0.802609	0.286025	0.65682
C46F4.1	WBGene00001175	egl-6	0.0507714	0.927139	0.275176	0.810693
B0348.4	WBGene00001177	egl-8	-0.155383	0.484264	-0.0780397	0.983038
F22E12.4	WBGene00001178	egl-9	-0.26846	0.064666	-0.244034	0.39603
F28C1.2	WBGene00001179	egl-10	-0.32094	0.0982156	0.025879	0.995289
T22B7.1	WBGene00001182	egl-13	0.557995	0.000165557	0.090643	0.979458
F58A3.2	WBGene00001184	egl-15	0.817164	3.33196e-09	-0.0961013	0.979458
F38G1.2	WBGene00001185	egl-17	0.519745	0.119584	-0.0975745	0.984574
F55A8.1	WBGene00001186	egl-18	0.189689	0.509156	0.0691111	0.983038
C48A7.1	WBGene00001187	egl-19	-0.244526	0.0820873	-0.0752943	0.98689
W08D2.1	WBGene00001188	egl-20	-0.0782208	0.756615	0.257915	0.706487
F01D4.4	WBGene00001189	egl-21	0.197771	0.272023	-0.0980216	0.974011
Y37A1B.11	WBGene00001190	egl-23	-0.249695	0.345752	0.275785	0.357905
C23H3.1	WBGene00001193	egl-26	-0.490035	0.00999471	0.220043	0.898096
C04A2.3	WBGene00001194	egl-27	0.0412479	0.849346	0.041593	0.995069
M01D7.7	WBGene00001196	egl-30	-0.124649	0.297729	-0.0618707	0.979458
R07A4.1	WBGene00001202	egl-36	0.169808	0.587536	-0.0353258	0.995289
C04G2.7	WBGene00001204	egl-38	-0.261458	0.318613	0.191795	0.873514
R53.3	WBGene00001207	egl-43	-0.431913	0.0212463	0.0127251	0.998544
F28B12.2	WBGene00001208	egl-44	0.163809	0.30265	0.00344279	0.999286
C27D11.1	WBGene00001209	egl-45	-0.1155	0.5372	-0.135773	0.623093
K11G9.4	WBGene00001210	egl-46	0.341368	0.304501	0.0542029	0.989579
C50H2.2	WBGene00001211	egl-47	-0.563943	0.232341	0.081485	0.984167
F26A3.3	WBGene00001214	ego-1	-0.570661	0.0315483	-0.0210051	0.995289
Y53H1C.2	WBGene00001215	ego-2	-0.552866	2.90324e-05	-0.0237206	0.995289
ZK616.10	WBGene00001223	ehn-3	0.175523	NA	0.131669	NA
ZK1248.3	WBGene00001224	ehs-1	-0.085828	0.554098	-0.0524111	0.98689
Y54E2A.11	WBGene00001225	eif-3.B	-0.0401211	0.853371	-0.0816655	0.971715
T23D8.4	WBGene00001226	eif-3.C	-0.353501	0.0193354	-0.113465	0.949989
R08D7.3	WBGene00001227	eif-3.D	-0.201572	0.220633	-0.154007	0.912894
B0511.10	WBGene00001228	eif-3.E	-0.147253	0.283899	-0.116021	0.955944
D2013.7	WBGene00001229	eif-3.F	-0.0708851	0.597817	-0.200967	0.885446
F22B5.2	WBGene00001230	eif-3.G	-0.0612775	0.731762	-0.073477	0.986742
C41D11.2	WBGene00001231	eif-3.H	-0.154609	0.276277	-0.105589	0.974011
Y74C10AR.1	WBGene00001232	eif-3.I	-0.264903	0.0263144	-0.0877426	0.979458
T16G1.11	WBGene00001233	eif-3.K	-0.16335	0.433424	-0.151259	0.924474
C47B2.5	WBGene00001234	eif-6	-0.0145257	0.959401	0.00827018	0.999286
Y41C4A.10	WBGene00001235	elb-1	-0.122644	0.508986	-0.0214484	0.995289
Y82E9BR.15	WBGene00001236	elc-1	-0.286904	0.0194049	0.0761422	0.979458
W03H1.2	WBGene00001237	elc-2	0.763532	0.214498	-0.309654	0.765147
F56H11.4	WBGene00001239	elo-1	0.197877	0.342118	-0.0285273	0.995289
F11E6.5	WBGene00001240	elo-2	0.125742	0.68922	-0.122453	0.979458
D2024.3	WBGene00001241	elo-3	-0.469831	0.00383735	0.254249	0.298427
C40H1.4	WBGene00001242	elo-4	-0.60721	0.136367	0.0168423	0.998544
F41H10.7	WBGene00001243	elo-5	-0.0377891	0.925256	-0.172651	0.948933
F41H10.8	WBGene00001244	elo-6	-0.117516	0.725053	-0.116893	0.98134
F56H11.3	WBGene00001245	elo-7	-0.119801	NA	-0.0230199	NA
Y47D3A.30	WBGene00001246	elo-8	-0.128005	NA	0.161236	0.964465
Y53F4B.2	WBGene00001247	elo-9	-0.89458	1.66537e-08	0.0165859	0.99729
F38A6.2	WBGene00001248	elp-1	-0.33827	0.0413728	-0.0651793	0.986742
W09C2.1	WBGene00001249	elt-1	0.667967	4.57151e-05	0.0605738	0.979792
C33D3.1	WBGene00001250	elt-2	-0.0633485	0.809988	0.0437897	0.990342
K02B9.4	WBGene00001251	elt-3	1.12231	1.45768e-11	-0.0101772	0.999286
C39B10.6	WBGene00001252	elt-4	0.490218	0.371196	0.121026	0.983038
F52C12.5	WBGene00001253	elt-6	0.163875	0.306482	-0.0199029	0.995289
Y80D3A.2	WBGene00001258	emb-4	-0.502085	5.88802e-05	-0.0885111	0.979458
T04A8.14	WBGene00001259	emb-5	-0.228375	NA	0.00139484	0.999286
K10D2.6	WBGene00001262	emb-8	-0.306815	0.0303049	0.0646477	0.968712
K04H4.1	WBGene00001263	emb-9	-0.127117	0.452996	-0.140181	0.924474
F10B5.6	WBGene00001281	emb-27	-0.123273	0.519817	0.0534149	0.986742
F54C8.3	WBGene00001284	emb-30	-0.330568	0.0351576	-0.0331479	0.995289
F32D8.6	WBGene00001303	emo-1	-0.479412	0.0772331	0.134742	0.968712
M01D7.6	WBGene00001309	emr-1	0.0652968	0.735442	-0.13429	0.965249
F58E10.2	WBGene00001310	end-1	-0.814624	NA	0.15181	NA
F58E10.5	WBGene00001311	end-3	0.193628	NA	-0.0372793	NA
ZK809.4	WBGene00001320	ent-1	-0.155807	0.489907	0.0223687	0.995289
R11E3.6	WBGene00001324	eor-1	-0.134047	0.378918	0.0247643	0.995289
C44H4.7	WBGene00001325	eor-2	0.902598	1.35324e-11	0.0357956	0.995289
K08C7.3	WBGene00001328	epi-1	-0.310644	0.0102955	-0.0340798	0.995289
T04C10.2	WBGene00001329	epn-1	0.323296	0.00149639	-0.024424	0.995289
Y57G11C.24	WBGene00001330	eps-8	-0.202863	0.19877	0.122361	0.940782
F09B9.3	WBGene00001331	erd-2	0.38036	0.108419	-0.00330769	0.999286
T07A9.5	WBGene00001332	eri-1	-0.0287713	0.912923	0.0429542	0.992334
C01G8.5	WBGene00001333	erm-1	-0.144974	0.230724	0.129964	0.886047
Y105E8B.8	WBGene00001334	ero-1	0.0265965	0.91979	-0.00167466	0.999286
F35A5.8	WBGene00001335	erp-1	0.640334	1.61014e-07	-0.0552902	0.986742
Y41E3.4	WBGene00001336	qars-1	-0.297244	0.0207861	-0.105096	0.801458
ZC434.5	WBGene00001337	ears-1	-0.183547	0.226956	0.0442012	0.98689
T07A9.2	WBGene00001338	ears-2	0.293513	0.0233967	-0.0756037	0.971463
T01D1.2	WBGene00001340	etr-1	-0.163875	0.265317	-0.0468007	0.983038
F29G9.4	WBGene00001345	fos-1	0.198441	0.368671	0.0324791	0.995289
H38K22.1	WBGene00001352	evl-14	-0.195672	0.128339	0.00203599	0.999286
F22B5.1	WBGene00001358	evl-20	0.158493	0.416873	0.176185	0.786605
Y105E8A.22	WBGene00001365	exc-4	-0.0638465	0.791371	0.103517	0.968712
C33D9.1	WBGene00001366	exc-5	-0.0267966	0.864425	0.0156501	0.997295
F35H8.5	WBGene00001368	exc-7	-0.0875626	0.607049	-0.0896632	0.979458
F26H11.5	WBGene00001371	exl-1	-0.174514	0.427141	-0.0833313	0.979458
R09B3.1	WBGene00001372	exo-3	-0.472297	0.0309613	-0.0306305	0.995223
H35N03.1	WBGene00001373	exp-1	-0.600619	0.00204509	0.17987	0.909554
F12F3.1	WBGene00001374	exp-2	-0.289954	0.0824235	0.0229723	0.995289
C49A1.4	WBGene00001377	eya-1	-0.0245402	0.962602	0.146155	0.971463
F02A9.2	WBGene00001385	far-1	-0.365841	0.00273339	-0.0410649	0.993907
F02A9.3	WBGene00001386	far-2	-1.22212	1.38854e-15	0.0661642	0.992334
F15B9.1	WBGene00001387	far-3	1.77724	0.000140177	0.499869	0.294012
F15B9.2	WBGene00001388	far-4	0.883033	NA	0.157091	0.957015
F15B9.3	WBGene00001389	far-5	0.52048	0.118552	-0.169686	0.971463
W02A2.2	WBGene00001390	far-6	-0.227892	0.101653	0.203415	0.781824
K01A2.2	WBGene00001391	far-7	1.1145	0.000219091	-0.294848	0.695926
K02F3.3	WBGene00001392	far-8	-0.915151	0.000397114	-0.163558	0.96155
Y67H2A.8	WBGene00001393	fat-1	-0.00563305	0.97612	-0.141136	0.949989
W02A2.1	WBGene00001394	fat-2	0.71964	0.00105835	-0.239259	0.797641
W08D2.4	WBGene00001395	fat-3	0.502517	0.0192458	-0.213577	0.753435
T13F2.1	WBGene00001396	fat-4	0.438447	0.027312	-0.309808	0.511084
W06D12.3	WBGene00001397	fat-5	2.07408	2.66288e-06	0.201922	0.913806
VZK822L.1	WBGene00001398	fat-6	0.674157	0.0536211	-0.254537	0.817029
F10D2.9	WBGene00001399	fat-7	-0.522721	0.345156	-0.171512	0.968712
F56E3.4	WBGene00001400	fax-1	0.28681	0.535173	-0.0292299	0.995289
H12I13.4	WBGene00001401	fbf-1	-0.455108	0.317662	0.025214	0.995289
F21H12.5	WBGene00001402	fbf-2	-0.343086	0.410792	-0.0878806	0.983038
F56H11.1	WBGene00001403	fbl-1	0.131979	0.718604	-0.0160543	0.995289
K07A3.1	WBGene00001404	fbp-1	-0.00681001	0.97328	-0.189711	0.92835
C04F12.10	WBGene00001405	fce-1	-0.0852134	0.628864	-0.0766636	0.983038
F48F5.5	WBGene00001406	fce-2	-0.176173	0.393349	0.0244749	0.995069
Y54F10AM.2	WBGene00001410	feh-1	-0.14128	0.765889	-0.197329	0.913643
F35D6.1	WBGene00001411	fem-1	-0.291085	0.0249094	-0.107221	0.896599
T19C3.8	WBGene00001412	fem-2	-0.203106	0.236475	-0.0891968	0.962667
C01F6.4	WBGene00001413	fem-3	0.211937	0.490938	0.0602814	0.993907
F43G9.6	WBGene00001414	fer-1	-0.448292	0.341849	0.320651	0.743925
T01C3.7	WBGene00001423	fib-1	-0.0227757	0.944037	-0.183412	0.902372
F41G3.4	WBGene00001424	fis-1	-0.118927	NA	NA	NA
F13B9.8	WBGene00001425	fis-2	1.2134	1.98354e-11	-0.113214	0.971463
F36H1.1	WBGene00001426	fkb-1	0.0242436	0.914031	-0.0439276	0.993907
Y18D10A.19	WBGene00001427	fkb-2	-0.191091	0.313448	-0.120218	0.979458
C05C8.3	WBGene00001428	fkb-3	-0.92717	9.18377e-05	0.220288	0.750173
ZC455.10	WBGene00001429	fkb-4	-0.715389	0.00114166	0.194862	0.878963
C50F2.6	WBGene00001430	fkb-5	-0.578635	0.159008	0.0850557	0.986742
F31D4.3	WBGene00001431	fkb-6	0.274398	0.127927	-0.0381759	0.98904
B0511.1	WBGene00001432	fkb-7	0.469994	0.313494	-0.150401	0.968712
Y18D10A.25	WBGene00001433	fkb-8	-0.257764	0.206444	0.0484533	0.993907
T14G12.4	WBGene00001434	fkh-2	-0.0667687	0.930622	0.021713	0.998544
C29F7.4	WBGene00001435	fkh-3	NA	NA	0.222898	NA
C29F7.5	WBGene00001436	fkh-4	NA	NA	0.137623	NA
F26A1.2	WBGene00001437	fkh-5	-0.433983	NA	-0.0167078	0.998544
B0286.5	WBGene00001438	fkh-6	-0.0189998	0.981228	0.0983126	0.986742
F26D12.1	WBGene00001439	fkh-7	0.436897	0.00114446	0.0173238	0.998544
F40H3.4	WBGene00001440	fkh-8	0.201586	0.619361	0.0870057	0.983038
K03C7.2	WBGene00001441	fkh-9	0.301947	0.0977397	0.0642142	0.992334
C25A1.2	WBGene00001442	fkh-10	0.591278	0.293062	-0.0741672	0.989297
B0523.5	WBGene00001443	fli-1	-0.292658	0.0790809	0.0561286	0.992334
F23B2.5	WBGene00001444	flp-1	0.412848	0.29383	-0.20971	0.922112
W07E11.3	WBGene00001445	flp-2	0.496318	0.00204509	-0.179872	0.911894
W07E11.2	WBGene00001446	flp-3	0.710364	0.00153201	-0.0787618	0.984167
C18D1.3	WBGene00001447	flp-4	0.108202	0.69051	0.0560433	0.986742
C03G5.7	WBGene00001448	flp-5	0.875523	3.84285e-07	-0.0417707	0.992334
F07D3.2	WBGene00001449	flp-6	-0.0201509	0.960536	-0.0934083	0.984167
F49E10.3	WBGene00001450	flp-7	0.693262	0.000307461	0.114684	0.88907
F31F6.4	WBGene00001451	flp-8	0.5244	0.182353	-0.174796	0.968712
C36H8.3	WBGene00001452	flp-9	0.326601	0.0560804	-0.0512253	0.989332
T06C10.4	WBGene00001453	flp-10	-0.38537	0.142587	0.227466	0.674103
K02G10.4	WBGene00001454	flp-11	1.07763	5.51421e-09	-0.15924	0.949989
C05E11.8	WBGene00001455	flp-12	1.08337	9.78713e-11	-0.226352	0.738965
F33D4.3	WBGene00001456	flp-13	0.361719	0.400031	-0.162667	0.920633
Y37D8A.15	WBGene00001457	flp-14	-0.230733	0.499627	-0.13466	0.979458
ZK525.1	WBGene00001458	flp-15	0.785239	0.000514486	0.0976274	0.979458
F15D4.8	WBGene00001459	flp-16	-0.0193516	0.941935	0.13432	0.887447
C52D10.11	WBGene00001460	flp-17	0.0792796	0.882111	-0.156305	0.970633
Y48D7A.2	WBGene00001461	flp-18	1.21382	5.71381e-09	-0.0830982	0.984968
M79.4	WBGene00001462	flp-19	0.743257	0.0369016	-0.175656	0.924474
E01H11.3	WBGene00001463	flp-20	0.604904	0.011393	0.0607791	0.992334
C26F1.10	WBGene00001464	flp-21	0.205221	0.396154	0.00971566	0.999286
F02D10.5	WBGene00001465	flr-1	0.427264	0.00275884	-0.310573	0.335726
F58H1.4	WBGene00001466	flr-2	-0.490787	0.0820382	-0.057714	0.992334
F09B12.6	WBGene00001468	flr-4	-0.00455492	0.984725	0.0425975	0.993907
ZK783.4	WBGene00001470	flt-1	0.219336	0.0829088	0.0652538	0.99232
F15B9.7	WBGene00001475	fmi-1	-0.43709	0.0494751	-0.0239895	0.996799
K08C7.2	WBGene00001476	fmo-1	-0.449207	0.00228191	-0.00804862	0.999286
K08C7.5	WBGene00001477	fmo-2	0.826936	NA	-0.026903	0.995289
Y39A1A.19	WBGene00001478	fmo-3	0.470096	0.00540121	-0.201602	0.938481
F53F4.5	WBGene00001479	fmo-4	-1.05888	0.00566192	-0.220345	0.869302
H24K24.5	WBGene00001480	fmo-5	-0.544563	0.00566192	0.418166	0.20212
Y54E10A.4	WBGene00001481	fog-1	-0.125696	0.780405	-0.00858554	0.999286
Y113G7B.5	WBGene00001482	fog-2	-0.253386	0.589311	0.23354	0.898096
C03C11.2	WBGene00001483	fog-3	-0.534481	0.15076	-0.0720834	0.988904
T07D1.4	WBGene00001484	fox-1	0.59331	0.000217409	-0.0422567	NA
Y113G7A.8	WBGene00001485	fre-1	0.104489	0.532543	0.0659881	0.978763
F59G1.7	WBGene00001486	frh-1	-0.15676	0.615656	0.02193	0.995326
T04B2.2	WBGene00001487	frk-1	0.823845	0.177851	-0.0600945	0.993907
ZK270.2	WBGene00001488	frm-1	-0.209217	0.403992	-0.109172	0.983038
T04C9.6	WBGene00001489	frm-2	-0.55183	5.43079e-05	0.121487	0.96155
H05G16.1	WBGene00001490	frm-3	0.458168	0.000416461	-0.0531505	0.993907
C24A11.8	WBGene00001491	frm-4	0.0187227	0.926149	-0.151764	0.49111
Y38C1AB.8	WBGene00001492	frm-5.1	-0.190532	0.436093	-0.21749	0.750173
C51F7.1	WBGene00001493	frm-7	0.288549	0.0584401	-0.0504928	0.993907
H09G03.2	WBGene00001494	frm-8	-0.452836	0.000319761	-0.105476	0.971463
F31B12.3	WBGene00001495	frm-9	0.332658	0.119374	-0.163173	0.971463
F25H9.5	WBGene00001496	frm-10	0.503678	0.00339106	0.0205701	0.995289
T08B2.9	WBGene00001497	fars-1	-0.0955812	0.606736	-0.14586	0.93436
F22B5.9	WBGene00001498	fars-3	-0.226745	0.0926458	-0.110898	0.968189
C26E6.5	WBGene00001499	fsn-1	-0.117533	0.458091	0.170598	0.902139
C54F6.14	WBGene00001500	ftn-1	-0.0770441	0.895859	0.388471	0.435511
D1037.3	WBGene00001501	ftn-2	0.0113854	0.96486	-0.0613914	0.992334
F52D10.3	WBGene00001502	ftt-2	0.167148	0.272873	0.00801019	0.999209
H14A12.2	WBGene00001503	fum-1	-0.198444	0.139867	-0.0979243	0.971763
K08F8.3	WBGene00001505	fut-1	-0.375724	0.0491509	0.0228657	0.995289
EGAP9.2	WBGene00001506	fut-2	-0.258551	0.443828	-0.065697	0.992486
K12H6.3	WBGene00001507	fut-4	-0.0308664	0.967406	-0.0129118	0.999286
C10F3.6	WBGene00001508	fut-8	-0.676447	7.30251e-08	0.106238	0.96155
ZK1248.14	WBGene00001509	fzo-1	-0.0442713	0.790051	-0.0564578	0.971463
ZK1307.6	WBGene00001510	fzr-1	-0.483324	0.0131398	0.0244138	0.995289
ZK177.6	WBGene00001511	fzy-1	0.179252	0.24713	0.131799	0.971463
ZC482.1	WBGene00001512	gab-1	-0.255113	0.427922	-0.04429	0.993907
T05H4.14	WBGene00001513	gad-1	-0.102082	0.531174	0.0825942	0.979458
C05D2.5	WBGene00001514	xnd-1	-0.327197	0.434797	0.169596	0.933596
T24C12.2	WBGene00001515	gap-1	0.811257	6.03458e-06	-0.0151364	0.998544
ZK899.8	WBGene00001516	gap-2	0.208627	0.0387711	0.0183789	0.998544
C15B12.5	WBGene00001517	gar-1	0.705581	0.00368193	-0.160247	0.948308
F47D12.1	WBGene00001518	gar-2	-0.554938	5.08423e-06	-0.0971842	0.974011
Y40H4A.1	WBGene00001519	gar-3	-0.0293634	0.929349	-0.0474058	0.991603
K09A9.5	WBGene00001520	gas-1	0.414061	0.00041754	-0.120676	0.959171
D2089.5	WBGene00001522	gbh-1	-0.68599	0.0173866	0.299066	0.618487
M05D6.7	WBGene00001523	gbh-2	-0.274564	NA	-0.266709	0.629971
T19A5.2	WBGene00001526	gck-1	-0.12779	0.340314	0.111594	0.971463
F37B12.2	WBGene00001527	gcs-1	-0.677728	3.73772e-07	0.0606878	0.979458
AH6.1	WBGene00001528	gcy-1	0.612167	NA	-0.0500529	0.993907
R134.2	WBGene00001529	gcy-2	-0.214423	NA	-0.0240723	NA
R134.1	WBGene00001530	gcy-3	-0.391336	0.503964	-0.14708	0.971463
ZK970.5	WBGene00001531	gcy-4	-0.616002	0.34241	-0.102912	0.983038
ZK970.6	WBGene00001532	gcy-5	0.619003	0.30335	0.0364086	0.995289
B0024.6	WBGene00001533	gcy-6	-0.321515	0.660807	0.104325	0.984167
F52E1.4	WBGene00001534	gcy-7	-0.213908	0.763332	-0.156599	0.968712
C49H3.1	WBGene00001535	gcy-8	-0.374448	0.525685	-0.00360358	0.999286
ZK455.2	WBGene00001536	gcy-9	-0.609753	0.251465	0.0465453	0.994888
C30G4.3	WBGene00001537	gcy-11	0.68936	0.0547294	-0.262993	0.653536
F08B1.2	WBGene00001538	gcy-12	-0.549913	0.00394482	-0.045106	0.994888
F23H12.6	WBGene00001539	gcy-13	0.249268	0.73352	0.0623979	0.993907
ZC412.2	WBGene00001540	gcy-14	-0.266288	0.72638	-0.123082	0.983038
ZC239.7	WBGene00001541	gcy-15	0.613401	0.0799423	-0.204472	0.924474
W03F11.2	WBGene00001542	gcy-17	-0.579674	0.33361	-0.252991	0.753662
ZK896.8	WBGene00001543	gcy-18	0.452867	0.35214	-0.411506	0.250955
C17F4.6	WBGene00001544	gcy-19	0.386255	0.111773	-0.119768	0.979458
F21H7.9	WBGene00001545	gcy-20	-0.892327	0.108242	0.0491039	0.995069
F22E5.3	WBGene00001546	gcy-21	0.259245	0.52714	-0.179469	0.921414
T03D8.5	WBGene00001547	gcy-22	-0.235208	0.442323	-0.0997773	0.983038
T26C12.4	WBGene00001548	gcy-23	-0.326951	0.532217	-0.162633	0.971463
Y105C5B.2	WBGene00001549	gcy-25	-1.04027	0.0157005	-0.142662	0.978706
C06A12.4	WBGene00001550	gcy-27	-0.165024	0.805698	0.0482928	0.995223
T07D1.1	WBGene00001551	gcy-31	0.799559	0.131112	0.14514	0.978706
C06B3.8	WBGene00001552	gcy-32	0.00345056	0.994377	0.118123	0.975102
F57F5.2	WBGene00001553	gcy-33	-0.25061	0.569234	-0.322514	0.606032
M04G12.3	WBGene00001554	gcy-34	-0.808493	0.064666	-0.278819	0.830034
T04D3.4	WBGene00001555	gcy-35	-0.200471	0.441375	-0.0466199	0.993907
C46E1.2	WBGene00001556	gcy-36	0.577166	0.00304842	-0.0856557	0.983038
C54E4.3	WBGene00001557	gcy-37	-0.137757	0.669241	0.0710135	0.989297
Y57G11C.10	WBGene00001558	gdi-1	-0.228555	0.102656	-0.0668017	0.979458
F45H7.2	WBGene00001559	gei-1	-0.176717	0.329538	-0.000895768	0.999286
T22H6.6	WBGene00001560	gei-3	0.0959939	0.695645	0.0289751	0.995289
W07B3.2	WBGene00001561	gei-4	0.111017	0.703733	-0.092896	0.92739
B0513.1	WBGene00001562	lin-66	-0.318102	0.0762098	0.000465487	0.999286
C05C8.4	WBGene00001563	gei-6	-0.0376608	0.877034	0.0763796	0.98689
C05E4.9	WBGene00001564	icl-1	-0.744642	0.0139139	-0.537882	0.0125762
C14B9.6	WBGene00001565	gei-8	-0.101296	0.542966	-0.0927962	0.984167
C28C12.9	WBGene00001566	acdh-13	-0.200262	0.225325	-0.161938	0.88907
F32H2.1	WBGene00001568	snpc-4	-0.0551103	0.759785	0.101644	0.983038
F52D2.4	WBGene00001569	gei-12	0.363869	0.422097	-0.0168987	0.999286
F58A4.11	WBGene00001570	gei-13	0.0506725	0.911671	0.123424	0.972374
K01C8.5	WBGene00001571	gei-14	0.171588	0.687693	0.199357	0.934186
M03A8.4	WBGene00001572	gei-15	0.902192	1.48199e-05	-0.00198559	0.999286
W10D5.3	WBGene00001574	gei-17	0.194703	0.254351	-0.0773506	0.98689
Y37A1B.15	WBGene00001575	gei-18	-0.000281926	0.999528	0.00519677	0.999286
T12A7.1	WBGene00001577	gem-4	0.805926	0.000450195	0.236712	0.91047
R12A1.4	WBGene00001578	ges-1	-0.85007	0.000599846	-0.165359	0.868494
F56A11.1	WBGene00001579	gex-2	-0.187451	0.213568	-0.234126	0.450699
F28D1.10	WBGene00001580	gex-3	-0.00404962	0.986098	-0.0821138	0.960531
F57F4.3	WBGene00001581	gfi-1	-0.699048	0.0110969	0.0884125	0.983038
K02A11.1	WBGene00001582	gfi-2	-0.0866142	0.628668	0.0308695	0.992593
M163.4	WBGene00001583	gfi-3	0.353352	0.0682364	0.0827007	0.979458
F45E4.10	WBGene00001584	nrde-4	-0.0949183	0.604371	0.0943567	0.979458
M04B2.3	WBGene00001585	gfl-1	0.222109	0.36471	0.0589878	0.983038
C09G5.1	WBGene00001586	ggr-1	-0.271721	0.306653	-0.0647718	0.992334
C45B2.4	WBGene00001587	ggr-2	0.47897	0.0397613	-0.155449	0.943446
F09C12.1	WBGene00001588	ggr-3	-0.218769	0.407467	0.0923234	0.983038
H04J21.3	WBGene00001589	gip-1	-0.33687	0.00617615	-0.0448545	0.992334
C45G3.3	WBGene00001590	C45G3.3	-0.0461287	0.890411	-0.047312	0.98689
F11A5.10	WBGene00001591	glc-1	0.842327	0.0321313	0.016624	0.998544
F25F8.2	WBGene00001592	glc-2	0.588435	0.0742216	-0.0379241	0.995289
ZC317.3	WBGene00001593	glc-3	0.025935	0.951586	-0.0146697	0.999209
C27H5.8	WBGene00001594	glc-4	-0.080577	0.713503	-0.0461025	0.98689
T23G11.3	WBGene00001595	gld-1	-0.397733	0.320836	0.142297	0.979458
ZC308.1	WBGene00001596	gld-2	-0.351595	0.0115572	0.0759103	0.986742
T07F8.3	WBGene00001597	gld-3	-0.558517	0.118629	0.161706	0.972086
T21G5.3	WBGene00001598	glh-1	-0.542613	0.0983738	0.0498345	0.983038
C55B7.1	WBGene00001599	glh-2	-0.44585	0.139847	0.092694	0.983038
B0414.6	WBGene00001600	glh-3	-0.727839	0.00122219	0.164388	0.968604
T12F5.3	WBGene00001601	glh-4	-0.1573	0.732115	-0.131432	0.921414
C45B2.5	WBGene00001602	gln-1	1.19659	6.46013e-11	0.083403	0.979458
K03H1.1	WBGene00001603	gln-2	0.386746	NA	0.0199798	NA
Y105C5B.28	WBGene00001604	gln-3	-0.0897928	0.720726	-0.219145	0.375602
T25C8.3	WBGene00001605	gln-4	0.649869	0.286131	-0.041813	0.995289
F26D10.10	WBGene00001606	gln-5	-0.139053	0.818767	0.190627	0.949989
C28D4.3	WBGene00001607	gln-6	-0.0856976	0.862516	0.295062	0.802976
R07B1.8	WBGene00001608	R07B1.8	1.29306	0.000163733	-0.250933	0.792466
F02A9.6	WBGene00001609	glp-1	-0.908183	0.000217021	0.161854	0.957015
C06E1.4	WBGene00001612	glr-1	-0.34584	0.0831761	0.000251671	0.999521
B0280.12	WBGene00001613	glr-2	-1.18876	4.71995e-13	0.160641	0.960531
K10D3.1	WBGene00001614	glr-3	0.0305212	0.971768	-0.00246387	0.999286
C06A8.9	WBGene00001615	glr-4	0.0773034	0.813928	-0.038262	0.994888
ZC196.7	WBGene00001616	glr-5	-0.831251	1.05794e-06	-0.0880317	0.979458
F41B4.4	WBGene00001617	glr-6	0.572605	8.93921e-05	-0.157802	0.884257
C43H6.9	WBGene00001618	glr-7	0.373616	0.514747	0.0703386	0.992334
F22A3.3	WBGene00001619	glr-8	0.251804	0.568418	0.0833185	0.98689
C12D12.2	WBGene00001620	glt-1	1.44616	2.5985e-25	-0.153583	0.964793
K08F4.4	WBGene00001621	glt-3	-0.315373	0.314109	-0.138758	0.978706
T22E5.2	WBGene00001622	glt-4	0.157223	0.509375	-0.0332488	0.994658
Y53C12A.2	WBGene00001623	glt-5	-0.188546	0.67929	-0.0958593	0.979458
R05G6.6	WBGene00001624	glt-6	-1.02468	0.000598414	-0.145985	0.971463
W03G1.1	WBGene00001625	glt-7	0.133626	0.809988	-0.130733	0.979458
F44F4.6	WBGene00001626	gly-1	0.319913	0.607677	-0.252884	0.881293
C55B7.2	WBGene00001627	gly-2	-0.374896	0.0218277	0.111684	0.949338
ZK688.8	WBGene00001628	gly-3	-0.29161	0.19988	-0.0240304	0.993907
Y116F11B.12	WBGene00001629	gly-4	-0.465934	0.00617981	-0.0143783	0.995289
Y39E4B.12	WBGene00001630	gly-5	-0.247285	0.220633	0.0264559	0.993907
H38K22.5	WBGene00001631	gly-6	0.1805	0.475502	-0.216734	0.682853
Y46H3A.6	WBGene00001632	gly-7	-0.231233	0.233985	-0.0350134	0.989297
Y66A7A.6	WBGene00001633	gly-8	-0.505124	0.105139	-0.0912307	0.983038
Y45F10D.3	WBGene00001635	gly-10	-0.103014	0.564236	0.0277413	0.992593
Y75B8A.9	WBGene00001636	gly-11	-0.187635	0.636168	0.0337114	0.993907
F48E3.1	WBGene00001637	gly-12	0.772499	1.0028e-06	-0.0989824	0.919436
B0416.6	WBGene00001638	gly-13	0.522444	2.02568e-06	-0.214278	0.415874
M01F1.1	WBGene00001639	gly-14	0.199701	0.796764	0.0997162	0.986742
C54C8.11	WBGene00001640	gly-15	-0.180182	0.818767	0.217457	0.930648
T15D6.2	WBGene00001641	gly-16	NA	NA	0.024023	NA
T15D6.3	WBGene00001642	gly-17	0.133407	NA	0.024023	NA
F22D6.11	WBGene00001643	gly-18	0.31157	0.475801	0.125947	0.979458
F22D6.12	WBGene00001644	gly-19	-0.300944	0.123514	-0.145134	0.949654
C03E10.4	WBGene00001645	gly-20	-0.181361	0.225774	-0.0293027	0.98689
B0024.12	WBGene00001646	gna-1	-0.0886807	0.754307	0.0769998	0.986742
T23G11.2	WBGene00001647	gna-2	-0.355977	0.452323	0.221776	0.890023
C26C6.2	WBGene00001648	goa-1	-0.0728849	0.630371	-0.0149039	0.995289
H13N06.3	WBGene00001649	gob-1	0.226195	0.223704	0.0454234	0.986742
F25H8.3	WBGene00001650	gon-1	-0.557421	4.55327e-05	-0.00700548	0.999286
T01H8.5	WBGene00001651	gon-2	-0.227301	0.103971	-0.0799369	0.986742
K04D7.5	WBGene00001653	gon-4	-0.226556	0.196424	0.0879876	0.983038
C34E10.3	WBGene00001660	gop-1	-0.116088	0.442323	-0.0489522	0.981478
C34E10.2	WBGene00001661	gop-2	0.0151604	0.938496	-0.0843333	0.983038
C34E10.1	WBGene00001662	gop-3	-0.0955895	0.467033	-0.112404	0.96155
T19C4.6	WBGene00001663	gpa-1	-0.0180332	0.973335	0.066411	0.992334
F38E1.5	WBGene00001664	gpa-2	-0.240337	0.406903	-0.0996666	0.979458
E02C12.5	WBGene00001665	gpa-3	-0.0213862	0.93986	0.0205185	0.995289
T07A9.7	WBGene00001666	gpa-4	0.149331	0.772099	-0.111842	0.974056
F53B1.7	WBGene00001667	gpa-5	0.144046	0.845978	0.0237817	0.998544
F48C11.1	WBGene00001668	gpa-6	0.417481	0.29801	0.21331	0.92105
R10H10.5	WBGene00001669	gpa-7	-0.138478	0.533975	0.169313	0.508141
F56H9.3	WBGene00001670	gpa-8	0.123013	0.855276	0.359089	0.622067
F56H9.4	WBGene00001671	gpa-9	0.833453	0.0481058	0.169162	0.957015
C55H1.2	WBGene00001672	gpa-10	-0.301229	0.519276	0.0829957	0.988887
C16A11.1	WBGene00001673	gpa-11	-0.378437	0.359171	-0.0781466	0.989332
F18G5.3	WBGene00001674	gpa-12	0.994553	4.14454e-11	-0.211316	0.510891
F18E2.5	WBGene00001675	gpa-13	-0.534977	0.264507	-0.099152	0.983038
B0207.3	WBGene00001676	gpa-14	-0.287628	0.416123	0.0137372	0.999286
M04C7.1	WBGene00001677	gpa-15	0.267026	0.616825	0.0964235	0.986742
Y95B8A.5	WBGene00001678	gpa-16	-0.388029	0.0219662	0.193866	0.726545
F13D12.7	WBGene00001679	gpb-1	-0.0173296	0.934823	-0.0908123	0.971463
F52A8.2	WBGene00001680	gpb-2	-0.265527	0.122985	-0.0375579	0.993907
K02A4.2	WBGene00001681	gpc-1	0.0328964	0.910109	0.104142	0.976935
F08B6.2	WBGene00001682	gpc-2	-0.0166657	0.943596	-0.0288413	0.995289
T09F3.3	WBGene00001683	gpd-1	0.00178538	0.997001	0.250006	0.889465
K10B3.8	WBGene00001684	gpd-2	0.754067	8.28578e-18	-0.0742498	0.984167
K10B3.7	WBGene00001685	gpd-3	0.754036	4.23477e-16	-0.0907599	0.983038
F33H1.2	WBGene00001686	gpd-4	0.0612344	0.888062	0.195218	0.931254
F59D12.4	WBGene00001687	gpn-1	0.101406	0.822096	-0.240249	0.737439
F22B7.13	WBGene00001688	gpr-1	0.188433	0.539321	0.105638	0.968712
C38C10.4	WBGene00001689	gpr-2	-0.202308	0.342915	0.098801	0.975102
R08B4.1	WBGene00001690	grd-1	0.0881526	0.876265	0.0336678	0.995289
F46B3.5	WBGene00001691	grd-2	-1.17534	0.000275169	0.246627	0.884257
W05E7.1	WBGene00001692	grd-3	0.527401	0.141594	-0.247677	0.883526
T01B10.1	WBGene00001693	grd-4	-1.31573	NA	-0.128782	NA
F41E6.2	WBGene00001694	grd-5	-0.988516	1.10604e-06	0.272217	0.724416
T18H9.1	WBGene00001695	grd-6	-1.56681	1.64275e-05	0.0766459	0.989797
F46H5.6	WBGene00001696	grd-7	-1.0459	0.043159	0.210539	0.925065
C37C3.4	WBGene00001697	grd-8	0.159101	NA	0.0187741	NA
C04E6.6	WBGene00001698	grd-9	0.083086	0.917616	0.165856	0.971463
F09D12.1	WBGene00001699	grd-10	0.730039	0.0308705	-0.187431	0.96043
K02E2.2	WBGene00001700	grd-11	-1.45728	3.31428e-06	0.0276931	0.995877
F02D8.2	WBGene00001701	grd-12	-0.663795	0.103925	0.235456	0.846978
W05E7.3	WBGene00001702	grd-13	0.486898	0.271012	-0.112637	0.983038
T01B10.2	WBGene00001703	grd-14	-0.785194	0.0139127	0.446285	0.292912
Y87G2A.15	WBGene00001704	grd-15	-1.46859	3.97384e-07	-0.0205597	0.998544
Y69A2AL.1	WBGene00001705	grd-16	-0.715933	0.170124	0.031264	0.995289
Y102A5C.34	WBGene00001706	grd-17	0.229761	NA	-0.163163	NA
Y48G8AR.1	WBGene00001707	grh-1	-0.16913	0.672994	-0.00288509	0.999286
F19C6.1	WBGene00001708	grk-1	0.4743	1.85571e-07	0.00819257	0.999286
W02B3.2	WBGene00001709	grk-2	-0.224951	0.243758	0.105249	0.971463
C24G6.7	WBGene00001710	grl-1	-0.755902	0.0293717	0.310966	0.702614
T16G1.8	WBGene00001711	grl-2	-0.716759	0.0689998	0.188467	0.886047
K03B8.7	WBGene00001712	grl-3	0.12954	0.87295	-0.06067	0.992334
F42C5.7	WBGene00001713	grl-4	-0.208024	0.763892	-0.0223497	0.998544
Y47D7A.5	WBGene00001714	grl-5	-0.928192	0.012552	0.272246	0.787509
K10C2.5	WBGene00001715	grl-6	-0.0550505	0.943651	-0.068791	0.992334
T02E9.2	WBGene00001716	grl-7	-0.472213	0.210743	0.163671	0.957015
ZC487.5	WBGene00001717	grl-8	-0.263363	0.624648	-0.108481	0.983038
ZC487.4	WBGene00001718	grl-9	-0.276774	0.692528	-0.271235	0.815638
C26F1.5	WBGene00001719	grl-10	-0.653216	0.0968348	-0.06172	0.989332
ZK512.9	WBGene00001720	grl-11	0.113989	NA	0.00820449	0.999286
F28A12.2	WBGene00001721	grl-12	-0.537111	0.0762196	0.401563	0.307495
F32D1.4	WBGene00001722	grl-13	-1.13315	0.0473688	-0.13089	0.981478
T03D8.4	WBGene00001723	grl-14	0.390034	0.362867	0.187851	0.957015
Y75B8A.20	WBGene00001724	grl-15	-0.445681	0.312015	0.107875	0.983038
Y65B4BR.6	WBGene00001725	grl-16	-1.76524	4.32573e-16	0.386767	0.517315
C56A3.1	WBGene00001726	grl-17	-0.247249	0.74587	-0.373177	0.586831
T05C3.4	WBGene00001727	grl-18	-0.678628	0.238336	0.201615	0.943267
R02D3.6	WBGene00001728	grl-19	0.369331	NA	0.0897923	NA
C23H5.9	WBGene00001729	grl-20	0.159185	NA	0.0669687	0.992334
ZC168.5	WBGene00001730	grl-21	0.778314	NA	0.0726511	0.992334
W03A5.3	WBGene00001731	grl-22	-0.789661	0.0781854	0.152552	0.975102
E02A10.2	WBGene00001732	grl-23	-0.164841	NA	0.092982	NA
F11E6.2	WBGene00001733	grl-24	0.501481	NA	-0.0770208	NA
ZK643.8	WBGene00001734	grl-25	-0.566001	NA	0.120823	NA
K02D7.6	WBGene00001735	grl-26	-1.01573	0.0637271	0.335964	0.592726
F40C5.3	WBGene00001736	grl-27	-0.702768	0.254983	0.163833	NA
T24A6.15	WBGene00001737	grl-28	-0.458008	0.481345	0.00527303	NA
T24A6.18	WBGene00001738	grl-29	0.124376	NA	-0.0277659	NA
T24A6.3	WBGene00001739	grl-30	-0.384379	NA	0.0178611	NA
ZC395.6	WBGene00001740	gro-1	-0.124651	0.500852	0.103642	0.965249
K06H7.4	WBGene00001743	grp-1	0.126319	0.469196	0.230003	0.75494
T10F2.1	WBGene00001744	gars-1	-0.327603	0.0596577	0.0237102	0.995289
R06A10.2	WBGene00001745	gsa-1	-0.236597	0.247473	-0.212469	0.868102
Y18D10A.5	WBGene00001746	gsk-3	-0.0666006	0.747378	-0.122494	0.92105
F29F11.6	WBGene00001747	gsp-1	-0.168543	0.151419	-0.060985	0.979458
F56C9.1	WBGene00001748	gsp-2	-0.00426519	0.983173	-0.114955	0.919436
R107.7	WBGene00001749	gst-1	0.0200339	0.957852	-0.010529	0.999286
K08F4.6	WBGene00001750	gst-2	0.944521	0.0761013	-0.205362	0.943473
K08F4.11	WBGene00001751	gst-3	0.128862	0.77052	-0.154625	0.949989
K08F4.7	WBGene00001752	gst-4	-0.0626977	0.88367	0.0877988	0.983038
R03D7.6	WBGene00001753	gst-5	0.362588	0.151989	0.0312136	0.995289
F11G11.3	WBGene00001754	gst-6	-0.173724	0.461534	0.290088	0.606032
F11G11.2	WBGene00001755	gst-7	0.00118202	0.995903	0.20552	0.88907
F11G11.1	WBGene00001756	gst-8	0.793136	0.190643	0.324412	0.735264
R05F9.5	WBGene00001757	gst-9	0.294542	0.507728	-0.0311619	0.995289
Y45G12C.2	WBGene00001758	gst-10	-1.10258	2.74706e-05	0.14659	0.955944
R11G1.3	WBGene00001759	gst-11	1.03887	4.08921e-05	0.118935	0.975102
F37B1.2	WBGene00001760	gst-12	0.247189	0.665565	-0.22117	0.874986
T26C5.1	WBGene00001761	gst-13	-0.237803	0.205107	0.198307	0.750173
F37B1.3	WBGene00001762	gst-14	0.33675	0.5864	-0.0583105	0.993907
F37B1.4	WBGene00001763	gst-15	0.997483	0.0378366	-0.554921	0.0719137
F37B1.5	WBGene00001764	gst-16	-0.831956	0.0192617	-0.0329914	0.995289
F37B1.6	WBGene00001765	gst-17	-0.0240594	0.977421	0.471589	0.265659
F37B1.7	WBGene00001766	gst-18	-0.39508	NA	0.359376	0.430957
F37B1.8	WBGene00001767	gst-19	-0.530163	0.338912	-0.168121	0.971463
Y48E1B.10	WBGene00001768	gst-20	0.594287	0.101365	-0.194974	0.952854
ZK697.6	WBGene00001769	gst-21	-0.782193	0.0818611	0.156088	0.952907
F21H7.1	WBGene00001770	gst-22	0.271119	0.358048	0.194266	0.8751
T28A11.11	WBGene00001771	gst-23	-0.589892	0.0137355	0.229509	0.886047
F37B1.1	WBGene00001772	gst-24	1.56638	5.33973e-12	-0.167686	0.966965
F37F2.3	WBGene00001773	gst-25	0.639735	NA	0.0797858	0.988436
Y53F4B.29	WBGene00001774	gst-26	-0.236619	0.344049	-0.0439966	0.994658
Y53F4B.30	WBGene00001775	gst-27	-0.253931	0.235159	-0.00680277	0.999286
Y53F4B.31	WBGene00001776	gst-28	-0.218361	0.540065	-0.154247	0.957015
Y53F4B.32	WBGene00001777	gst-29	0.159104	0.800673	-0.10449	0.983038
ZK546.11	WBGene00001778	gst-30	0.229125	NA	-0.120084	0.983038
Y53F4B.35	WBGene00001779	gst-31	1.26351	0.00687834	-0.0131885	0.999286
Y53F4B.37	WBGene00001780	gst-32	0.726203	0.243735	0.0572256	0.992334
C02A12.1	WBGene00001781	gst-33	0.263399	0.598274	0.186555	0.96155
Y1H11.1	WBGene00001782	gst-34	0.163321	NA	-0.233915	0.913643
Y1H11.2	WBGene00001783	gst-35	-0.840166	0.00660291	0.329514	0.311032
R07B1.4	WBGene00001784	gst-36	0.166148	0.327462	0.0598283	0.992334
Y32G9A.1	WBGene00001785	gst-37	1.66462	0.00184246	-0.0028887	0.999286
F35E8.8	WBGene00001786	gst-38	1.15881	0.00142276	-0.249324	0.890202
Y53F4B.33	WBGene00001787	gst-39	0.748093	9.18093e-06	-0.25415	0.760896
F56B3.10	WBGene00001788	gst-40	-0.696089	0.0100774	-0.0635043	0.989006
R13D7.7	WBGene00001789	gst-41	0.29532	0.68922	-0.023083	0.998544
D1053.1	WBGene00001790	gst-42	0.369582	0.0105406	-0.0404148	0.993907
Y71F9AL.5	WBGene00001791	gst-43	-0.35836	0.143439	-0.0828612	0.983038
F13A7.10	WBGene00001792	gst-44	0.372474	0.474489	0.140396	0.979458
Y46G5A.31	WBGene00001793	gsy-1	-0.0318703	0.865073	-0.192341	0.815638
K04D7.3	WBGene00001794	gta-1	-0.22107	0.182125	-0.167464	0.964075
C05C12.3	WBGene00001795	gtl-1	0.155189	0.655353	-0.020841	0.99729
F54D1.5	WBGene00001796	gtl-2	0.568138	0.046287	-0.133628	0.943963
C14F11.3	WBGene00001803	lite-1	1.13266	2.4192e-08	0.0110559	0.998918
ZC504.5	WBGene00001804	gur-3	0.412883	0.531418	-0.0465467	0.995289
K09E4.5	WBGene00001805	gur-4	-0.501581	0.0302654	0.188707	0.911894
ZK622.2	WBGene00001806	gur-5	-1.47335	0.00344298	0.274111	0.831646
T10G3.6	WBGene00001808	gut-2	-0.0852388	0.758853	-0.12551	0.970633
C30H6.6	WBGene00001811	haf-1	-0.00988889	0.978517	-0.232068	0.749885
F43E2.4	WBGene00001812	haf-2	0.217986	0.148365	0.115304	0.968712
F57A10.3	WBGene00001813	haf-3	-0.153849	0.210565	-0.00958359	0.998544
W04C9.1	WBGene00001814	haf-4	-0.159053	0.230537	0.0101099	0.998854
W09D6.6	WBGene00001815	hmt-1	-0.612339	0.00586701	0.0874349	0.952854
Y48G8AL.11	WBGene00001816	haf-6	-0.54271	0.000986577	-0.200384	0.259877
Y50E8A.16	WBGene00001817	haf-7	-0.0470737	0.829734	0.0313668	0.995289
Y57G11C.1	WBGene00001818	haf-8	0.168786	NA	0.0230634	NA
ZK484.2	WBGene00001819	haf-9	-0.344191	0.0119711	-0.0676569	0.979458
F53B2.6	WBGene00001820	ham-1	0.736166	0.00291166	0.0104878	0.999286
C07A12.1	WBGene00001821	ham-2	1.84374	5.51578e-12	-0.0882505	0.984167
ZC395.7	WBGene00001823	hap-1	0.0279202	0.895046	-0.0806756	0.979458
F13D11.2	WBGene00001824	hbl-1	1.06205	3.65614e-05	0.0785744	0.98689
C46A5.9	WBGene00001827	hcf-1	-0.036431	0.822795	0.0399207	0.993907
F40E10.1	WBGene00001828	hch-1	0.180184	NA	0.37947	0.495482
ZK1055.1	WBGene00001829	hcp-1	0.152396	0.369052	0.03695	0.995289
T06E4.1	WBGene00001830	hcp-2	-0.0725522	0.734364	0.0321138	0.995289
F58A4.3	WBGene00001831	hcp-3	0.249223	0.22691	0.0694326	0.989297
T03F1.9	WBGene00001832	hcp-4	-0.0405749	0.86406	-0.0125813	0.998544
Y110A7A.1	WBGene00001833	hcp-6	0.0121221	0.95721	0.0100343	0.999286
C53A5.3	WBGene00001834	hda-1	-0.00431111	0.981544	-0.0430072	0.983038
C08B11.2	WBGene00001835	hda-2	-0.0411638	0.868701	0.0509908	0.993907
R06C1.1	WBGene00001836	hda-3	-0.0646934	0.700143	0.0774401	0.979458
C10E2.3	WBGene00001837	hda-4	0.887505	7.7287e-08	-0.07651	NA
Y51H1A.5	WBGene00001838	hda-10	-0.0719366	0.763892	-0.0699852	0.979458
ZK829.2	WBGene00001839	hdl-1	-0.761361	0.208789	0.0755649	NA
C26D10.2	WBGene00001840	hel-1	-0.20094	0.147883	-0.122596	0.850339
C36B7.7	WBGene00001841	hen-1	0.932609	0.0519914	0.0677368	0.992334
ZK287.8	WBGene00001842	her-1	1.32262	0.0084772	-0.0680183	0.989332
W06D4.1	WBGene00001843	hgo-1	-0.470898	5.1462e-05	-0.164324	0.896599
K02E10.2	WBGene00001844	hid-1	0.310504	0.0727842	-0.0104575	0.99729
F38A6.3	WBGene00001851	hif-1	-0.137131	0.27997	-0.0763467	0.979458
C30G7.1	WBGene00001852	hil-1	0.420298	0.426127	0.165531	0.971463
Y73B6BL.9	WBGene00001853	hil-2	0.123381	0.601232	0.262737	0.680326
F22F1.1	WBGene00001854	hil-3	0.0762373	0.781019	-0.00924691	0.999286
C18G1.5	WBGene00001855	hil-4	-0.0396265	0.937916	0.0810264	0.98248
B0414.3	WBGene00001856	hil-5	-0.245836	0.555475	0.0302836	0.995069
F59A7.4	WBGene00001857	hil-6	0.600203	NA	0.266469	0.867306
C01B10.5	WBGene00001858	hil-7	1.79151	1.68228e-08	0.280945	0.740657
T05E8.2	WBGene00001859	hil-8	-0.11378	NA	-0.0247102	NA
F28B3.7	WBGene00001860	him-1	-0.0126093	0.943596	0.0564226	0.992334
ZK381.1	WBGene00001862	him-3	-0.57596	0.127028	0.0154162	0.998544
F15G9.4	WBGene00001863	him-4	0.163494	0.293664	0.00273968	0.999286
D1086.4	WBGene00001864	him-5	-0.542823	0.259265	0.0689882	0.986742
T04A11.6	WBGene00001865	him-6	-0.347133	0.114436	0.0120607	0.998854
T07G12.12	WBGene00001867	him-8	-0.182641	0.57104	0.126022	0.958006
R12B2.4	WBGene00001869	him-10	0.225691	0.317805	0.0131638	0.998544
ZK1127.11	WBGene00001872	him-14	-0.571434	0.186938	0.0868432	0.983038
T09E8.2	WBGene00001874	him-17	-0.0509569	0.793758	0.0438565	0.992334
T10C6.14	WBGene00001875	his-1	-0.851166	0.144197	0.313022	0.753435
T10C6.13	WBGene00001876	his-2	-0.988563	0.0335298	0.408383	0.512804
T10C6.12	WBGene00001877	his-3	-0.594103	0.133861	0.659386	0.000466958
T10C6.11	WBGene00001878	his-4	-0.959461	0.0162629	0.54027	0.0795979
F45F2.3	WBGene00001879	his-5	-0.810431	0.0534839	0.281768	0.792545
F45F2.13	WBGene00001880	his-6	-0.659092	0.151485	0.4011	0.464814
F45F2.4	WBGene00001881	his-7	-0.649288	0.245973	0.456315	0.399042
F45F2.12	WBGene00001882	his-8	-0.742933	NA	0.352721	0.648914
ZK131.3	WBGene00001883	his-9	NA	NA	NA	NA
ZK131.4	WBGene00001884	his-10	NA	NA	NA	NA
ZK131.5	WBGene00001885	his-11	-1.14844	0.00242629	0.527758	0.0343635
ZK131.6	WBGene00001886	his-12	NA	NA	NA	NA
ZK131.7	WBGene00001887	his-13	NA	NA	NA	NA
ZK131.8	WBGene00001888	his-14	NA	NA	NA	NA
ZK131.9	WBGene00001889	his-15	NA	NA	NA	NA
ZK131.10	WBGene00001890	his-16	0.270492	NA	0.0321657	NA
K06C4.5	WBGene00001891	his-17	-0.095226	0.895912	0.529475	0.236342
K06C4.10	WBGene00001892	his-18	-0.94619	0.0431312	0.53138	0.113519
K06C4.11	WBGene00001893	his-19	NA	NA	NA	NA
K06C4.4	WBGene00001894	his-20	NA	NA	NA	NA
K06C4.3	WBGene00001895	his-21	NA	NA	NA	NA
K06C4.12	WBGene00001896	his-22	NA	NA	NA	NA
M163.3	WBGene00001898	his-24	0.592388	0.000158618	-0.0102241	0.999286
ZK131.2	WBGene00001899	his-25	-0.585775	0.243036	0.382118	0.431076
ZK131.1	WBGene00001900	his-26	NA	NA	NA	NA
K06C4.13	WBGene00001901	his-27	NA	NA	NA	NA
K06C4.2	WBGene00001902	his-28	NA	NA	NA	NA
F35H10.11	WBGene00001903	his-29	NA	NA	NA	NA
F35H10.1	WBGene00001904	his-30	NA	NA	NA	NA
F17E9.12	WBGene00001905	his-31	0.046467	0.954663	0.2135	0.924474
F17E9.10	WBGene00001906	his-32	0.136841	0.793914	0.150543	0.974056
F17E9.13	WBGene00001907	his-33	NA	NA	NA	NA
F17E9.9	WBGene00001908	his-34	NA	NA	NA	NA
C50F4.13	WBGene00001909	his-35	-0.235779	0.0803998	-0.0953962	0.979458
C50F4.6	WBGene00001910	C50F4.6	0.421108	0.11962	-0.0375656	0.995289
C50F4.7	WBGene00001911	his-37	-0.0987554	0.615412	-0.0357716	0.995069
K03A1.6	WBGene00001912	his-38	-0.601235	0.332653	0.260047	0.883525
F45F2.2	WBGene00001913	his-39	0.162912	NA	0.0387667	NA
K03A1.1	WBGene00001914	his-40	-1.05414	0.0613652	0.282293	0.834777
C50F4.5	WBGene00001915	his-41	-0.162551	0.242651	-0.0505357	0.98689
F08G2.3	WBGene00001916	his-42	-0.0781217	NA	0.110925	NA
F08G2.2	WBGene00001917	his-43	NA	NA	NA	NA
F08G2.1	WBGene00001918	his-44	NA	NA	NA	NA
B0035.10	WBGene00001919	his-45	-0.538737	0.391976	0.47219	0.364224
B0035.9	WBGene00001920	his-46	NA	NA	NA	NA
B0035.7	WBGene00001921	his-47	-0.802539	0.0771575	0.417168	0.41355
B0035.8	WBGene00001922	his-48	-0.0852427	0.906877	0.458383	0.375203
F07B7.5	WBGene00001923	his-49	NA	NA	-0.00121116	NA
F07B7.9	WBGene00001924	his-50	NA	NA	NA	NA
F07B7.10	WBGene00001925	his-51	NA	NA	NA	NA
F07B7.4	WBGene00001926	his-52	NA	NA	NA	NA
F07B7.3	WBGene00001927	his-53	NA	NA	NA	NA
F07B7.11	WBGene00001928	his-54	NA	NA	NA	NA
F54E12.1	WBGene00001929	his-55	NA	NA	NA	NA
F54E12.3	WBGene00001930	his-56	NA	NA	NA	NA
F54E12.5	WBGene00001931	his-57	-0.15386	NA	0.0921323	NA
F54E12.4	WBGene00001932	his-58	NA	NA	0.0141336	NA
F55G1.2	WBGene00001933	his-59	-0.420574	0.230724	0.536568	0.00297949
F55G1.11	WBGene00001934	his-60	-0.478898	0.136794	0.121716	0.983038
F55G1.10	WBGene00001935	his-61	-0.22802	0.645431	0.374847	0.425948
F55G1.3	WBGene00001936	his-62	-0.373342	0.48514	0.325468	0.629971
F22B3.2	WBGene00001937	his-63	0.341688	NA	0.509907	0.278436
F22B3.1	WBGene00001938	his-64	-0.175692	0.815887	0.197655	0.949989
H02I12.7	WBGene00001939	his-65	NA	NA	0.0334944	NA
H02I12.6	WBGene00001940	his-66	NA	NA	NA	NA
T23D8.5	WBGene00001941	his-67	-0.115626	0.886104	0.533983	0.234349
T23D8.6	WBGene00001942	his-68	-0.000830786	0.998906	0.489207	0.283348
E03A3.3	WBGene00001943	his-69	-0.0500367	NA	-0.042997	NA
E03A3.4	WBGene00001944	his-70	0.189404	NA	-0.0191007	NA
F45E1.6	WBGene00001945	his-71	0.734585	3.29614e-07	-0.142371	0.924474
Y49E10.6	WBGene00001946	his-72	0.46345	4.07822e-05	0.0583242	0.98689
W09H1.2	WBGene00001947	his-73	-0.0312672	0.969887	-0.00294582	0.999286
B0304.1	WBGene00001948	hlh-1	-0.0846512	0.724045	0.111374	0.968712
M05B5.5	WBGene00001949	hlh-2	0.450306	0.0406994	0.299643	0.735264
T24B8.6	WBGene00001950	hlh-3	0.765651	0.133364	0.20073	0.93436
T05G5.2	WBGene00001951	hlh-4	-0.026578	0.972338	-0.148463	0.975655
T15H9.3	WBGene00001952	hlh-6	0.0163268	0.984167	0.283885	0.792466
C02B8.4	WBGene00001953	hlh-8	-0.41562	0.195332	0.069794	0.992334
ZK682.4	WBGene00001954	hlh-10	-0.257835	0.581143	0.0582924	0.993907
F58A4.7	WBGene00001955	hlh-11	0.487197	0.0185364	-0.110966	0.924474
C28C12.8	WBGene00001956	hlh-12	-0.256555	0.731273	-0.123997	0.983038
F48D6.3	WBGene00001957	hlh-13	0.474552	0.370139	0.0770808	0.992334
C18A3.8	WBGene00001958	hlh-14	1.08146	0.00529487	0.292069	0.792545
C43H6.8	WBGene00001959	hlh-15	0.958538	0.099244	0.0880263	NA
DY3.3	WBGene00001960	hlh-16	0.379482	0.469582	0.102856	0.986742
F38C2.2	WBGene00001961	hlh-17	0.379212	0.59232	0.0699535	0.992334
F57C12.3	WBGene00001962	hlh-19	-0.361979	0.406819	-0.0118503	0.999286
F40G9.4	WBGene00001963	btb-1	0.206866	0.782448	0.0880909	0.986742
C17C3.7	WBGene00001964	hlh-25	NA	NA	0.0355569	NA
C17C3.8	WBGene00001965	hlh-26	NA	NA	0.0329022	NA
C17C3.10	WBGene00001966	hlh-27	-0.174091	NA	0.035314	NA
F31A3.2	WBGene00001967	hlh-28	NA	NA	NA	NA
F31A3.4	WBGene00001968	hlh-29	NA	NA	NA	NA
Y48B6A.14	WBGene00001971	hmg-1.1	0.0275736	0.932235	0.0664034	0.983038
F47D12.4	WBGene00001972	hmg-1.2	0.0778938	0.654602	0.0118734	0.995289
C32F10.5	WBGene00001973	hmg-3	-0.0794203	0.845978	0.11373	0.971463
T20B12.8	WBGene00001974	hmg-4	0.0127078	0.935857	0.0344354	0.993907
F45E4.9	WBGene00001975	hmg-5	0.0954957	0.782253	0.0178637	0.996114
T05A7.4	WBGene00001976	hmg-11	0.212638	0.240949	-0.0773009	0.983038
Y17G7A.1	WBGene00001977	hmg-12	-0.0959369	0.763817	0.0690195	0.979458
R13H4.4	WBGene00001978	hmp-1	0.194526	0.154813	0.0744764	0.984574
K05C4.6	WBGene00001979	hmp-2	0.0444253	0.750235	-0.0370524	0.993907
W02B9.1	WBGene00001980	hmr-1	-0.158311	0.2026	-0.0273182	0.995289
C44C10.8	WBGene00001981	hnd-1	NA	NA	0.143692	NA
E04A4.4	WBGene00001983	hoe-1	-0.426992	0.0211105	0.0716944	0.971463
W06B11.4	WBGene00001984	hog-1	-0.152438	0.657131	0.276411	0.64678
C18E3.8	WBGene00001985	hop-1	0.0207128	0.974569	0.102098	0.983038
F43D2.4	WBGene00001986	hot-1	0.113953	0.693702	0.044899	0.992334
Y39B6A.48	WBGene00001987	hot-2	0.0377802	0.922188	-0.0512785	0.98904
W02B8.5	WBGene00001988	hot-3	0.136018	0.642228	0.121687	0.979458
T12A2.16	WBGene00001989	hot-4	-0.541282	0.00409877	0.375648	0.235505
K07A12.6	WBGene00001990	hot-5	-0.0908631	0.825653	-0.108633	0.983038
C13G3.2	WBGene00001991	hot-6	0.220939	0.418356	0.11025	0.979458
Y48B6A.9	WBGene00001992	hot-7	0.119177	0.826398	-0.043069	0.995289
T21C12.2	WBGene00001993	hpd-1	0.565266	0.00634612	-0.0535064	0.989297
F20B6.8	WBGene00001994	hpk-1	0.54924	7.24922e-07	-0.0642177	0.98689
K08H2.6	WBGene00001995	hpl-1	0.536296	0.00306074	-0.177349	0.886047
K01G5.2	WBGene00001996	hpl-2	-0.0914465	0.509208	0.00689029	0.999286
Y39A1A.23	WBGene00001997	hpr-9	0.142935	0.692455	0.10801	0.975845
F32A11.2	WBGene00001998	hpr-17	-0.033154	0.946088	-0.0548612	0.990022
F42A6.7	WBGene00001999	hrp-1	0.139636	0.390569	-0.092748	0.874078
F58D5.1	WBGene00002000	hrp-2	-0.0103761	0.954739	-0.135477	0.444503
T11G6.1	WBGene00002001	hars-1	-0.102276	0.500962	-0.0640488	0.979458
K08E7.2	WBGene00002002	hsb-1	-0.167561	0.345175	0.0062876	0.999286
B0285.5	WBGene00002003	hse-5	-0.215478	0.282534	0.0929789	0.902372
Y53C10A.12	WBGene00002004	hsf-1	-0.132317	0.393978	0.0913062	0.983038
F26D10.3	WBGene00002005	hsp-1	0.310727	0.112363	-0.0894194	0.952854
K09C4.3	WBGene00002006	hsp-2	0.413559	NA	0.0198946	0.998544
C15H9.6	WBGene00002007	hsp-3	0.636483	0.000570812	0.0494933	0.98904
F43E2.8	WBGene00002008	hsp-4	0.615904	0.0978061	0.375795	0.590817
C37H5.8	WBGene00002010	hsp-6	0.0766984	0.768814	0.0354365	0.992334
C14B9.1	WBGene00002011	hsp-12.2	0.11812	0.822096	-0.0223209	0.995326
F38E11.1	WBGene00002012	hsp-12.3	-0.133695	0.836292	0.0792017	0.991603
F38E11.2	WBGene00002013	hsp-12.6	0.872257	0.147158	0.260143	0.883525
T27E4.8	WBGene00002015	hsp-16.1	NA	NA	NA	NA
Y46H3A.3	WBGene00002016	hsp-16.2	0.527998	0.428875	0.112649	0.983038
T27E4.2	WBGene00002017	hsp-16.11	0.161246	0.836984	-0.0903278	0.983038
Y46H3A.2	WBGene00002018	hsp-16.41	0.153248	0.845978	0.25464	0.88693
T27E4.3	WBGene00002019	hsp-16.48	NA	NA	NA	NA
T27E4.9	WBGene00002020	hsp-16.49	NA	NA	0.0287739	NA
F52E1.7	WBGene00002021	hsp-17	0.460857	0.118597	-0.0132798	0.998544
C09B8.6	WBGene00002023	hsp-25	1.02924	5.5133e-34	0.0214834	0.995289
C14F11.5	WBGene00002024	hsp-43	1.50693	2.6067e-14	-0.233913	0.730699
Y22D7AL.5	WBGene00002025	hsp-60	-0.00464999	0.984725	-0.0495318	0.992334
C12C8.1	WBGene00002026	hsp-70	-1.11468	0.0511524	0.33424	0.706487
T05F1.6	WBGene00002027	hsr-9	0.107073	0.491833	-0.0348242	0.994888
F08B4.6	WBGene00002028	hst-1	-0.154317	0.408438	0.0538101	0.986742
C34F6.4	WBGene00002029	hst-2	0.538484	0.00222946	0.0485796	0.992334
F40H3.5	WBGene00002030	hst-3.1	-0.0729365	0.848748	0.133237	0.949338
Y34B4A.3	WBGene00002031	hst-6	0.620588	0.010534	-0.125232	0.938368
F41H10.10	WBGene00002032	htp-1	0.0110219	0.984182	0.338393	0.307726
Y73B6BL.2	WBGene00002033	htp-2	-0.0744974	0.905114	0.285409	0.781507
F57C9.5	WBGene00002034	htp-3	-0.175999	0.713179	0.101051	0.983038
F29D10.4	WBGene00002035	hum-1	0.0138368	0.952897	0.113631	0.971463
F36D4.3	WBGene00002036	hum-2	-0.615041	2.6245e-05	0.0654393	0.992334
F46C3.3	WBGene00002037	hum-4	-0.0512196	0.796478	0.118977	0.970633
T02C12.1	WBGene00002038	hum-5	-0.302113	0.0247467	0.0480789	0.992334
T10H10.1	WBGene00002039	hum-6	0.342833	0.117765	-0.0609813	0.989297
F56A6.2	WBGene00002040	hum-7	-0.39091	0.124296	-0.158429	0.964075
Y66H1A.6	WBGene00002041	hum-8	-0.305976	0.0389707	0.0682798	0.986742
H26D21.1	WBGene00002042	hus-1	0.0863751	0.819042	-0.0501594	0.993907
C09G4.1	WBGene00002043	hyl-1	-0.403553	0.0393406	0.166369	0.878477
K02G10.6	WBGene00002044	hyl-2	0.491592	0.000336572	-0.0370513	0.992334
C56C10.8	WBGene00002045	icd-1	0.102842	0.510814	-0.0221217	0.995289
C01F6.8	WBGene00002046	icln-1	0.126502	0.455982	-0.0998762	0.929905
Y39G10AR.13	WBGene00002047	icp-1	0.0832954	0.574268	-0.0315971	0.995289
B0244.2	WBGene00002048	ida-1	-0.045196	0.869442	-0.170279	0.71193
F38B2.1	WBGene00002050	ifa-1	0.348529	0.0737412	-0.0921555	0.983038
F52E10.5	WBGene00002051	ifa-3	-0.685358	0.110686	0.150796	0.971763
K05B2.3	WBGene00002052	ifa-4	0.363666	0.0654235	0.0613032	0.983038
F10C1.2	WBGene00002053	ifb-1	0.294197	0.0201818	-0.0765685	0.983038
F10C1.7	WBGene00002054	ifb-2	-0.0846511	0.8085	0.082499	0.979458
F37B4.2	WBGene00002055	ifc-1	-0.840232	0.00398145	0.12559	0.968712
M6.1	WBGene00002056	ifc-2	0.47942	0.0565837	0.112031	0.96308
R04E5.10	WBGene00002057	ifd-1	-0.341937	0.0894714	0.14138	0.902372
F25E2.4	WBGene00002058	ifd-2	-0.254033	0.152794	0.404995	0.131349
F53A2.6	WBGene00002059	ife-1	-0.212093	0.234703	-0.144724	0.955944
R04A9.4	WBGene00002060	ife-2	0.517566	8.06158e-06	-0.171508	0.88907
B0348.6	WBGene00002061	ife-3	-0.119432	0.484925	-0.135659	0.902372
C05D9.5	WBGene00002062	ife-4	0.308595	0.0459636	-0.0799421	0.983038
Y57A10A.30	WBGene00002063	ife-5	-0.0225544	0.96212	-0.0151709	0.998703
T05G5.10	WBGene00002064	iff-1	-0.144997	0.761502	-0.0299229	0.995289
F54C9.1	WBGene00002065	iff-2	-0.0550275	0.764341	0.00551959	0.999286
M110.4	WBGene00002066	ifg-1	-0.230021	0.145786	-0.0549815	0.986742
C43C3.1	WBGene00002067	ifp-1	0.269146	0.212586	0.216241	0.724416
C27A2.3	WBGene00002068	ify-1	-0.0560532	0.836911	0.0894911	0.984167
C04F12.3	WBGene00002069	ikb-1	-0.363902	0.250365	-0.160082	0.738715
K07A1.8	WBGene00002070	ile-1	-0.353363	0.14378	0.11589	0.919436
T04G9.3	WBGene00002071	ile-2	0.325806	0.194038	-0.0861974	0.979458
T19B10.7	WBGene00002072	ima-1	0.0506246	0.848719	0.029604	0.995289
F26B1.3	WBGene00002073	ima-2	-0.327743	0.0967481	0.126109	0.913494
F32E10.4	WBGene00002074	ima-3	0.0949963	0.67717	-0.0972272	0.968712
F28B3.8	WBGene00002075	imb-1	-0.227264	0.117209	0.000760781	0.999286
R06A4.4	WBGene00002076	imb-2	-0.334335	0.010519	-0.0849154	0.971763
C53D5.6	WBGene00002077	imb-3	-0.0384478	0.895485	-0.0334672	0.994658
ZK742.1	WBGene00002078	xpo-1	0.225722	0.151187	-0.133816	0.971763
Y48G1A.5	WBGene00002079	xpo-2	-0.192642	0.329851	-0.0201699	0.995289
C49H3.10	WBGene00002080	xpo-3	-0.463176	0.00336998	-0.0575537	0.983038
F54G8.3	WBGene00002081	ina-1	-0.11278	0.490855	0.0679164	0.979458
F57B9.6	WBGene00002083	inf-1	-0.0773673	0.755037	-0.0576422	0.983038
F13B12.5	WBGene00002084	ins-1	0.237979	0.48775	-0.211171	0.820989
ZK75.2	WBGene00002085	ins-2	0.15846	NA	0.119048	0.979458
ZK75.3	WBGene00002086	ins-3	0.227283	0.754633	-0.181748	0.968189
ZK75.1	WBGene00002087	ins-4	0.795967	0.132184	0.0371765	0.995289
ZK84.3	WBGene00002088	ins-5	0.638659	0.231087	-0.0331201	0.995289
ZK84.6	WBGene00002089	ins-6	0.152833	0.780141	-0.0366166	0.995289
ZK1251.2	WBGene00002090	ins-7	-0.383708	0.581156	0.140547	0.979458
ZK1251.11	WBGene00002091	ins-8	-0.11378	NA	0.024023	NA
C06E2.8	WBGene00002092	ins-9	-0.216429	0.7562	0.101914	0.984167
T08G5.12	WBGene00002093	ins-10	-0.50797	0.402678	-0.385437	0.536838
C17C3.4	WBGene00002094	ins-11	1.23981	0.0110969	-0.0582171	0.993907
C17C3.19	WBGene00002095	ins-12	-0.751318	0.102518	0.0261575	0.99729
C17C3.18	WBGene00002096	ins-13	NA	NA	-0.090018	NA
F41G3.16	WBGene00002097	ins-14	-0.306328	0.679131	-0.169195	0.96713
F41G3.17	WBGene00002098	ins-15	NA	NA	-0.00968749	NA
Y39A3A.5	WBGene00002099	ins-16	-0.00550651	NA	0.173083	NA
F56F3.6	WBGene00002100	ins-17	0.000777107	0.998147	-0.0213818	0.995289
T28B8.2	WBGene00002101	ins-18	-0.17184	0.633028	0.00776895	0.999286
T10D4.13	WBGene00002102	ins-19	-0.114931	NA	-0.0616007	NA
ZK84.7	WBGene00002103	ins-20	1.86744	0.000320222	0.100594	0.986742
M04D8.1	WBGene00002104	ins-21	-0.21916	NA	0.100152	0.979458
M04D8.2	WBGene00002105	ins-22	-0.793316	0.196424	0.0814467	0.989332
M04D8.3	WBGene00002106	ins-23	-0.15367	NA	0.167585	NA
ZC334.3	WBGene00002107	ins-24	0.666142	0.260783	-0.171053	0.971463
ZC334.8	WBGene00002108	ins-25	-0.305279	NA	-0.0650117	0.992334
ZC334.1	WBGene00002109	ins-26	0.372524	0.547894	0.2004	0.943473
ZC334.11	WBGene00002110	ins-27	0.239747	0.399524	-0.0640259	0.98689
ZC334.9	WBGene00002111	ins-28	-0.411771	0.530578	-0.269565	0.830722
ZC334.10	WBGene00002112	ins-29	0.243926	0.720967	-0.367191	0.635522
ZC334.2	WBGene00002113	ins-30	0.161954	0.797837	-0.0939597	0.983038
T10D4.4	WBGene00002114	ins-31	0.300118	NA	-0.027337	NA
Y8A9A.6	WBGene00002115	ins-32	0.206462	NA	-0.0803906	NA
W09C5.4	WBGene00002116	ins-33	-0.441869	NA	-0.318801	0.743998
F52B11.6	WBGene00002117	ins-34	-0.152425	NA	0.283309	0.794552
K02E2.4	WBGene00002118	ins-35	-0.933694	0.00746652	0.0449788	0.994888
Y53H1A.4	WBGene00002119	ins-36	0.601711	NA	0.0227881	NA
F08G2.6	WBGene00002120	ins-37	-0.402637	0.569618	0.11244	0.983038
C17C3.20	WBGene00002121	ins-38	NA	NA	0.0287739	NA
C16E9.4	WBGene00002123	inx-1	0.320125	0.0115174	0.001982	0.999286
F08G12.10	WBGene00002124	inx-2	1.64223	0.000180812	0.239822	0.796556
F22F4.2	WBGene00002125	inx-3	1.39352	0.000249125	0.00717258	0.999286
R09F10.4	WBGene00002127	inx-5	0.99974	8.59545e-15	-0.133638	0.971463
C36H8.2	WBGene00002128	inx-6	0.395274	0.373166	-0.178252	0.893374
K02B2.4	WBGene00002129	inx-7	-0.078072	0.802278	0.0682869	0.986742
ZK792.2	WBGene00002130	inx-8	-0.0502498	0.947632	-0.164725	0.971463
ZK792.3	WBGene00002131	inx-9	-0.612056	0.130472	-0.077031	0.98689
T18H9.5	WBGene00002132	inx-10	-0.648181	0.000243081	0.0336905	0.992334
W04D2.3	WBGene00002133	inx-11	-0.0194177	0.960517	0.0876645	0.983038
ZK770.3	WBGene00002134	inx-12	0.293574	0.0364412	-0.105727	0.983038
Y8G1A.2	WBGene00002135	inx-13	0.231424	0.174081	-0.0910471	0.983038
F07A5.1	WBGene00002136	inx-14	-0.0944524	0.872632	-0.000341036	0.999383
R12E2.9	WBGene00002137	inx-15	-0.195418	0.101172	-0.0100591	0.999286
R12E2.5	WBGene00002138	inx-16	-0.291802	0.0195905	-0.02397	0.995289
R12E2.4	WBGene00002139	inx-17	-0.137882	0.330561	0.0611278	0.986742
C18H7.2	WBGene00002140	inx-18	0.0671456	0.834531	-0.0288619	0.995289
T16H5.1	WBGene00002141	inx-19	-0.361162	0.306709	0.157002	0.968712
T23H4.1	WBGene00002142	inx-20	0.130264	0.730197	0.104384	0.981478
Y47G6A.1	WBGene00002143	inx-21	-0.0534064	0.924023	0.0126299	0.999286
Y47G6A.2	WBGene00002144	inx-22	-0.0672122	0.916497	0.146514	0.979458
C09B8.1	WBGene00002146	ipp-5	0.519972	0.00166987	-0.0294639	0.994888
C41C4.4	WBGene00002147	ire-1	0.077449	0.704133	0.0378565	0.992334
F44C4.4	WBGene00002148	gon-14	0.0427191	0.86566	-0.0231394	0.995289
R03E9.4	WBGene00002149	irk-1	0.228137	0.35016	0.0258277	0.995326
M02A10.2	WBGene00002150	irk-2	0.567278	0.0225978	-0.102183	0.979458
K04G11.5	WBGene00002151	irk-3	-0.0855881	0.770464	-0.0520974	0.98904
R11A8.6	WBGene00002152	iars-1	-0.256378	0.0713471	-0.0880321	0.723636
C25A1.7	WBGene00002153	iars-2	-0.432278	0.000483432	-0.0311802	0.989297
F42G8.12	WBGene00002162	isp-1	-0.0129145	0.944037	-0.0699709	0.983038
C54D1.3	WBGene00002163	ist-1	0.493189	0.000642219	-0.061913	0.992334
F37A4.8	WBGene00002169	isw-1	0.087446	0.59522	-0.00979764	0.999286
F33D4.2	WBGene00002173	itr-1	-0.018657	0.944501	0.0917728	0.984968
W03D8.6	WBGene00002174	itx-1	-0.0395533	0.858767	-0.00533097	0.999286
Y105C5B.21	WBGene00002175	jac-1	-0.266552	0.0983738	-0.196608	0.82964
F56D12.4	WBGene00002176	jip-1	-0.485956	0.0125347	0.00882147	0.999286
F35C8.3	WBGene00002177	jkk-1	0.765385	0.000214612	0.0539577	0.992334
B0478.1	WBGene00002178	jnk-1	-0.0494151	0.867823	0.018136	0.995289
T22C1.7	WBGene00002179	jph-1	-0.172859	0.305877	0.0196256	0.99729
Y77E11A.4	WBGene00002180	jtr-1	-0.423042	0.169826	-0.175008	0.949989
K03D10.1	WBGene00002181	kal-1	-0.534371	0.0106383	0.274544	0.718603
F08F8.3	WBGene00002182	kap-1	-0.628229	0.0108521	-0.0186699	0.99729
T02G5.8	WBGene00002183	kat-1	-0.393039	0.0179006	-0.159802	0.948308
C47D12.7	WBGene00002184	kel-1	-0.0168807	0.954688	0.0485138	0.993907
T27E9.4	WBGene00002185	kel-3	-0.0694273	0.703184	0.0144424	0.995289
T16H12.6	WBGene00002186	kel-10	0.262065	0.521336	0.0279643	0.995618
T07A9.3	WBGene00002187	kgb-1	-0.134203	0.432933	0.0397825	0.983038
ZC416.4	WBGene00002188	kgb-2	1.27448	0.00124866	-0.463042	0.26389
ZK909.2	WBGene00002189	kin-1	-0.113388	0.611816	-0.0931731	0.971463
R07E4.6	WBGene00002190	kin-2	0.434765	0.0010816	-0.0916734	0.968712
B0205.7	WBGene00002191	kin-3	-0.225761	0.008758	-0.119014	0.879168
C10C6.1	WBGene00002192	kin-4	-0.339198	0.0244003	-0.113123	0.983038
T13H10.1	WBGene00002193	kin-5	-0.155644	NA	-0.0168961	NA
ZK20.2	WBGene00002194	kin-6	-0.0809227	NA	0.398848	0.428836
F08F1.1	WBGene00002195	kin-9	1.26274	0.000368242	-0.260024	0.787509
T01G9.6	WBGene00002196	kin-10	-0.108121	0.463873	0.00260058	0.999286
F22D6.1	WBGene00002198	kin-14	-0.226341	0.602508	-0.0822115	0.983038
M176.6	WBGene00002199	kin-15	1.6333	2.5804e-07	0.0144515	0.999286
M176.7	WBGene00002200	kin-16	1.32196	4.50235e-05	-0.168224	0.950346
T17E9.1	WBGene00002201	kin-18	-0.296677	0.0745642	0.0900295	0.983038
C03C10.1	WBGene00002202	kin-19	-0.077067	0.677385	-0.0150872	0.995289
F46F2.2	WBGene00002203	kin-20	-0.138949	0.586406	0.188883	0.8751
W08D2.8	WBGene00002204	kin-21	NA	NA	-0.00555301	NA
W04G5.6	WBGene00002205	kin-23	0.851933	0.148986	-0.310964	0.755578
K07F5.4	WBGene00002206	kin-24	0.124561	NA	-0.0201767	NA
B0302.1	WBGene00002207	sid-3	0.32499	0.0539447	-0.00514926	0.999286
T06C10.6	WBGene00002208	kin-26	NA	NA	-0.107101	NA
F58H12.1	WBGene00002210	kin-29	0.481855	0.00158925	-0.0865227	0.979458
M01B2.1	WBGene00002211	kin-30	0.753019	0.138231	-0.370303	0.535253
B0523.1	WBGene00002212	kin-31	0.191005	0.807947	0.00302708	0.999286
C30F8.4	WBGene00002213	kin-32	-0.376677	0.0031399	0.00196126	0.999286
M7.2	WBGene00002214	klc-1	0.123884	0.559719	-0.035047	0.995289
C18C4.10	WBGene00002215	klc-2	-0.0135344	0.93986	0.0339321	0.98689
T09A5.2	WBGene00002216	klp-3	-0.173299	0.241331	0.0819577	0.963998
F56E3.3	WBGene00002217	klp-4	0.374446	0.016894	-0.0566432	0.992334
R144.1	WBGene00002218	klp-6	-0.215193	0.735866	0.103755	0.983038
K11D9.1	WBGene00002219	klp-7	-0.0556229	0.760811	0.0140369	0.998544
C15C7.2	WBGene00002220	klp-8	0.0235193	0.930698	0.249342	0.591545
C33H5.4	WBGene00002221	klp-10	0.315571	0.30715	-0.062384	0.986985
F20C5.2	WBGene00002222	klp-11	-0.063477	0.718393	-0.11172	0.934186
T01G1.1	WBGene00002223	klp-12	-0.0962191	0.446385	0.063875	0.98689
F22F4.3	WBGene00002224	klp-13	0.169961	0.497713	-0.0865723	0.986742
M01E11.6	WBGene00002225	klp-15	-0.142848	0.598796	0.200472	0.57428
C41G7.2	WBGene00002226	klp-16	-0.225845	0.0915102	0.0335674	0.992334
W02B12.7	WBGene00002227	klp-17	-0.829523	0.127028	-0.295968	0.792466
C06G3.2	WBGene00002228	klp-18	-0.100994	0.695483	0.0630215	0.98689
Y43F4B.6	WBGene00002229	klp-19	0.0625861	0.647329	0.010744	0.999286
Y50D7A.6	WBGene00002230	klp-20	-0.249767	0.190302	0.0858482	0.983038
C02F5.1	WBGene00002231	knl-1	-0.0503823	0.753931	0.0871641	0.983038
F11A6.1	WBGene00002232	kpc-1	-0.434366	0.000943753	-0.127866	0.8751
C25B8.1	WBGene00002233	kqt-1	0.379109	0.00937871	0.187599	0.906808
M60.5	WBGene00002234	kqt-2	0.817838	6.52216e-09	0.183403	0.830034
Y54G9A.3	WBGene00002235	kqt-3	-0.192719	0.42214	-0.0283942	0.995289
T02G5.9	WBGene00002238	kars-1	-0.344434	0.0327161	-0.123232	0.919436
F13B9.5	WBGene00002239	ksr-1	0.399632	0.0076245	0.0124366	0.998703
F58D5.4	WBGene00002240	ksr-2	-0.0821014	0.69685	0.154852	0.968712
F10C2.2	WBGene00002241	kup-1	0.0573023	0.764248	-0.0725295	0.979458
C53C9.3	WBGene00002242	kvs-1	0.0770695	0.723754	0.00460656	0.999286
Y54G2A.25	WBGene00002243	lad-2	-0.306398	0.132255	0.0544872	0.99232
Y71H2AM.19	WBGene00002244	laf-1	-0.355948	0.0258114	-0.0914242	0.962343
K08B4.1	WBGene00002245	lag-1	0.0728973	0.716358	0.153661	0.943267
Y73C8B.4	WBGene00002246	lag-2	1.09479	0.0152562	-0.102781	0.983038
W03F8.5	WBGene00002247	lam-1	-0.151893	0.234672	0.000196252	0.999286
T22A3.8	WBGene00002248	lam-3	0.00329316	0.993313	0.114846	0.979458
ZK353.6	WBGene00002249	lap-1	-0.897378	1.53103e-10	0.00824811	0.999286
W07G4.4	WBGene00002250	lap-2	-0.331543	0.0574393	-0.00990683	0.998544
B0457.1	WBGene00002251	lat-1	-0.0456055	0.860486	-0.0292344	0.995289
B0286.2	WBGene00002252	lat-2	-0.333957	0.107192	-0.0061693	NA
F40F4.3	WBGene00002253	lbp-1	0.77473	0.00950906	0.00821518	0.999286
F40F4.2	WBGene00002254	lbp-2	0.323103	0.0927737	-0.0872618	0.986742
F40F4.4	WBGene00002255	lbp-3	-0.0603092	0.693865	0.277236	0.581479
ZK742.5	WBGene00002256	lbp-4	-0.249357	0.370058	-0.0902211	0.986742
W02D3.7	WBGene00002257	lbp-5	0.0792725	0.707007	0.0574877	0.992334
W02D3.5	WBGene00002258	lbp-6	-0.477544	0.0474336	-0.154911	0.970633
T22G5.2	WBGene00002259	lbp-7	-0.0184502	0.958993	0.137633	0.963733
T22G5.6	WBGene00002260	lbp-8	-0.431721	0.535925	0.113271	NA
F58A3.1	WBGene00002261	ldb-1	0.641891	6.04218e-06	0.0337901	0.994888
F13D12.2	WBGene00002262	ldh-1	-0.0935018	0.537634	-0.0451578	0.993907
K08H10.1	WBGene00002263	lea-1	-0.133571	0.331893	-0.0309054	0.994888
W09H1.6	WBGene00002264	lec-1	-0.0898721	0.687615	-0.126741	0.924474
F52H3.7	WBGene00002265	lec-2	0.298601	0.265326	-0.1809	0.938481
ZK892.1	WBGene00002266	lec-3	0.14568	0.653787	-0.0438339	0.993907
C44F1.3	WBGene00002267	lec-4	0.282383	0.159003	-0.103905	0.983038
ZK1248.16	WBGene00002268	lec-5	-0.143243	0.369289	-0.0313668	0.995289
Y55B1AR.1	WBGene00002269	lec-6	-0.206077	0.385944	0.179698	0.896387
R07B1.2	WBGene00002270	lec-7	1.52983	1.50161e-11	-0.219561	0.857677
R07B1.10	WBGene00002271	lec-8	0.773136	4.1758e-06	0.272265	0.376602
C16H3.2	WBGene00002272	lec-9	0.266844	0.104393	0.384591	0.20212
W01A11.4	WBGene00002273	lec-10	-0.0274974	0.877894	0.138965	0.681025
F38A5.3	WBGene00002274	lec-11	0.159757	0.479391	0.267982	0.70054
W01G7.5	WBGene00002275	lem-2	-0.0322829	0.86406	0.0765498	0.983038
F42H11.2	WBGene00002276	lem-3	0.0782119	0.712776	0.178521	0.933537
F01G12.5	WBGene00002280	let-2	0.435568	0.00150189	-0.106888	0.974056
C44H4.2	WBGene00002282	let-4	0.974019	0.0157458	-0.124387	0.971463
C05G5.6	WBGene00002285	let-7	0.511258	0.295647	-0.370238	0.287779
K08F8.6	WBGene00002295	let-19	-0.0645715	0.802699	-0.032861	0.995289
T19E10.1	WBGene00002297	ect-2	0.307908	0.204268	0.0177966	0.998544
ZK1067.1	WBGene00002299	let-23	0.613272	5.4478e-05	-0.250796	NA
Y54E5B.3	WBGene00002324	let-49	-0.038426	0.899288	0.0759368	0.983038
ZK792.6	WBGene00002335	let-60	0.204402	0.0797759	-0.0406047	0.986742
M7.1	WBGene00002344	let-70	0.0331932	0.811441	0.049109	0.983038
R06C7.10	WBGene00002348	myo-1	0.317922	0.547313	-0.235025	0.87777
F38H4.9	WBGene00002363	let-92	-0.0476885	0.730197	-0.0830441	0.846978
K08E7.3	WBGene00002368	let-99	-0.573814	0.155689	0.00716003	0.999286
Y65B4BR.2	WBGene00002393	lpr-1	-0.0884914	0.878817	-0.17207	0.919436
F52H3.1	WBGene00002497	let-268	-0.526376	0.0117607	0.152151	0.899119
B0261.2	WBGene00002583	let-363	-0.393017	0.00107748	-0.034084	0.995289
F26B1.7	WBGene00002601	let-381	-0.0424909	0.942131	0.119978	0.971763
F26D11.11	WBGene00002632	let-413	-0.0714779	0.720723	0.0407898	0.993907
F26F12.7	WBGene00002637	let-418	-0.118693	0.310198	-0.0671915	0.98689
C10H11.9	WBGene00002694	let-502	-0.235115	0.183697	0.0142816	0.998854
E01A2.4	WBGene00002696	let-504	0.0650146	0.727081	0.15922	0.919929
C01G8.9	WBGene00002717	let-526	-0.0323742	0.894651	-0.00158226	0.999286
F57B10.1	WBGene00002783	let-607	0.379724	0.00340988	0.082583	0.983038
C29E6.1	WBGene00002827	let-653	0.986838	0.00522977	0.0923585	0.984167
F57B9.2	WBGene00002845	let-711	-0.18839	0.13142	-0.0596904	0.992334
C16A3.3	WBGene00002850	let-716	-0.185781	0.386127	-0.0675178	0.986742
C05D11.12	WBGene00002855	let-721	-0.760326	1.47504e-09	-0.131804	0.871274
C29E4.8	WBGene00002879	let-754	0.0511819	0.818767	-0.136567	0.971463
C05D11.4	WBGene00002881	let-756	-0.453753	0.0433445	-0.0733835	0.983038
F20H11.2	WBGene00002889	let-765	-0.205894	0.317673	-0.0825838	NA
C56G2.6	WBGene00002891	let-767	-0.3306	0.0726553	-0.0277468	0.995289
H19M22.2	WBGene00002915	let-805	0.229799	0.189203	-0.184643	0.933596
F33A8.1	WBGene00002957	let-858	-0.196845	0.0526604	-0.00934157	0.998918
F09E8.7	WBGene00002974	lev-1	-0.147311	0.299279	0.0526624	0.983038
C35C5.5	WBGene00002975	lev-8	-0.12506	0.6829	0.00998117	0.999209
T07H6.5	WBGene00002976	lev-9	0.415632	0.259549	-0.261445	0.76534
Y105E8A.7	WBGene00002977	lev-10	0.051185	0.844755	-0.199863	0.808643
Y105E8B.1	WBGene00002978	lev-11	-0.0483868	0.815933	-0.0451241	0.992334
C46H11.4	WBGene00002979	lfe-2	0.00771354	0.980992	-0.0124495	0.995329
C32D5.9	WBGene00002980	lgg-1	0.178686	0.491837	-0.0455532	0.992486
ZK593.6	WBGene00002981	lgg-2	0.689879	0.0216084	-0.118334	0.858953
B0336.8	WBGene00002982	lgg-3	0.0389517	0.907516	-0.134457	0.967707
C54G7.3	WBGene00002983	lgx-1	-0.0414789	0.94902	0.189825	0.954785
C29A12.3	WBGene00002985	lig-1	0.0416531	0.819793	0.0854852	0.983038
C07H6.1	WBGene00002986	lig-4	-0.217908	0.140907	0.169611	0.931254
ZC64.4	WBGene00002987	lim-4	0.726897	0.127927	-0.0233034	0.995289
K03E6.1	WBGene00002988	lim-6	0.892861	0.000662546	0.02198	0.995289
C04F1.3	WBGene00002989	lim-7	-0.750297	7.47146e-06	-0.0635784	0.986742
C37F5.1	WBGene00002990	lin-1	0.248333	0.135903	0.0918335	0.979458
F17E5.1	WBGene00002991	lin-2	0.393938	0.00207416	-0.0135826	0.998544
F36H1.4	WBGene00002992	lin-3	0.670739	0.125406	-0.064824	0.991603
F59G1.6	WBGene00002993	lin-4	NA	NA	NA	NA
T09A5.10	WBGene00002994	lin-5	0.0696527	0.572206	-0.0943689	0.859374
Y54G11A.10	WBGene00002996	lin-7	-0.0703414	0.721679	0.0044194	0.999286
B0454.1	WBGene00002997	lin-8	-0.0843341	0.776825	0.0622084	0.983038
ZK637.7	WBGene00002998	lin-9	-0.00652025	0.977333	0.0784152	0.983038
C09H6.2	WBGene00002999	lin-10	-0.22082	0.136853	-0.0398286	0.993907
ZC247.3	WBGene00003000	lin-11	0.237432	0.5162	0.110685	0.974056
R107.8	WBGene00003001	lin-12	-0.530221	0.00183767	0.337274	0.592506
C03B8.4	WBGene00003002	lin-13	-0.149522	0.233217	-0.0721777	0.992334
T25C12.1	WBGene00003003	lin-14	0.745261	3.86521e-05	-0.015517	0.999286
Y71F9B.5	WBGene00003006	lin-17	0.235784	0.328801	0.163737	0.888855
C16B8.1	WBGene00003007	lin-18	0.530269	0.00079893	-0.0242847	0.995289
Y54G2A.1	WBGene00003008	lin-22	-0.472981	0.458314	-0.102465	0.983038
K10B2.1	WBGene00003009	lin-23	-0.214133	0.195983	-0.0268181	0.995289
B0001.1	WBGene00003010	lin-24	0.484706	0.000331548	-0.0796354	0.949338
F56H9.5	WBGene00003011	lin-25	-0.0393598	0.84808	-0.0220726	0.995877
F18A1.2	WBGene00003012	lin-26	0.230544	0.293793	0.254661	0.557305
F02E9.2	WBGene00003014	lin-28	0.545727	0.0293047	-0.0813632	0.979458
W03C9.4	WBGene00003015	lin-29	-0.059173	0.875511	0.126471	0.971463
K10G6.1	WBGene00003017	lin-31	0.604228	0.0382309	0.0719691	0.984167
T14F9.5	WBGene00003018	lin-32	1.9604	1.21361e-05	-0.0940285	0.986742
H32C10.2	WBGene00003019	lin-33	0.520978	0.000483578	-0.0991932	0.979458
C32F10.2	WBGene00003020	lin-35	-0.00289894	0.990033	0.0137378	0.99729
F44B9.6	WBGene00003021	lin-36	0.122301	0.52337	0.0783345	0.986742
ZK418.4	WBGene00003022	lin-37	0.064323	0.750983	0.0620086	0.981478
C07H6.7	WBGene00003024	lin-39	-0.0343774	0.939891	-0.197832	0.705618
T27C4.4	WBGene00003025	lin-40	-0.0447433	0.747582	-0.146857	0.90652
C12C8.3	WBGene00003026	lin-41	-0.198996	0.233138	-0.105196	0.971763
E01A2.3	WBGene00003029	lin-44	-0.256453	0.334786	0.30092	0.522061
Y73B6A.5	WBGene00003030	lin-45	-0.157444	0.278429	0.0720697	0.986742
R186.4	WBGene00003031	lin-46	-1.34049	4.86242e-10	0.230768	0.88907
F34D10.5	WBGene00003033	lin-48	-0.342416	0.16389	0.336737	0.511084
F42A9.2	WBGene00003034	lin-49	-0.0942826	0.539944	0.0611983	0.989649
ZK632.13	WBGene00003035	lin-52	0.112957	0.657816	0.12017	0.965249
K07A1.12	WBGene00003036	lin-53	0.10095	0.472297	-0.0722289	0.976935
JC8.6	WBGene00003037	lin-54	0.10996	0.628864	0.021684	0.995289
ZK673.3	WBGene00003038	lin-56	0.244941	0.334876	0.0523179	0.992334
F56A12.3	WBGene00003039	lin-58	-0.125635	NA	0.0380382	NA
T12F5.4	WBGene00003040	lin-59	-0.10416	0.577405	-0.0401808	0.995289
R06C7.7	WBGene00003041	lin-61	0.158124	0.269137	0.110951	0.971463
C05B10.1	WBGene00003043	lip-1	-0.0414193	0.895859	-0.0808662	NA
F18A1.3	WBGene00003044	lir-1	0.381065	0.177483	0.290993	0.0984269
F18A1.4	WBGene00003045	lir-2	0.474184	0.0162943	0.0193339	0.995289
F37H8.1	WBGene00003046	lir-3	-0.163166	0.707053	0.0191288	0.998544
T03F6.5	WBGene00003047	lis-1	-0.20345	0.105305	0.0187646	0.994911
W06F12.1	WBGene00003048	lit-1	-0.206727	0.172561	-0.0674721	0.983038
DY3.2	WBGene00003052	lmn-1	-0.0452956	0.814588	-0.0329822	0.986742
C03B1.12	WBGene00003053	lmp-1	0.482387	0.000218483	0.100997	0.938481
F48E8.1	WBGene00003055	lon-1	-0.0845098	0.717388	0.0161478	0.998544
C39E6.1	WBGene00003056	lon-2	0.688795	1.31069e-05	0.0226267	0.995289
ZK836.1	WBGene00003057	lon-3	-0.573957	0.143299	0.118323	0.979458
ZK945.9	WBGene00003058	lov-1	-0.0654714	NA	-0.018268	NA
C48E7.3	WBGene00003059	lpd-2	0.0143042	0.960327	0.0478941	0.991392
Y47G6A.23	WBGene00003060	lpd-3	-0.429991	0.00498539	-0.0945173	0.986742
ZK973.10	WBGene00003061	lpd-5	-0.253699	0.193666	-0.114575	0.979458
K09H9.6	WBGene00003062	lpd-6	0.0137039	0.965886	-0.134452	0.781167
R13A5.12	WBGene00003063	lpd-7	0.436776	0.0326384	-0.189407	0.522036
R10H10.1	WBGene00003064	lpd-8	-0.0849647	0.599728	-0.0149407	0.998544
T21C9.5	WBGene00003065	lpd-9	-0.142096	0.227687	-0.0617108	0.990342
ZC410.7	WBGene00003066	lpl-1	-0.187773	0.10885	-0.0720694	0.983038
F55H2.4	WBGene00003067	lrg-1	-0.097247	0.830509	0.111318	0.979458
T27C10.6	WBGene00003068	lrk-1	-0.320314	0.0364414	-0.075788	0.989297
F29D11.1	WBGene00003071	lrp-1	-0.144418	0.630316	-0.115378	0.981478
T21E3.3	WBGene00003072	lrp-2	-0.0313442	0.92211	-0.194321	NA
R74.1	WBGene00003073	lars-1	0.153604	0.341113	-0.10314	0.787509
ZK524.3	WBGene00003074	lars-2	-0.623578	7.11957e-05	-0.0631145	0.983038
T04H1.6	WBGene00003075	lrx-1	-0.809814	0.0756612	0.275966	0.764285
F40F8.9	WBGene00003076	lsm-1	-0.106393	0.56096	-0.126734	0.971463
Y62E10A.12	WBGene00003077	lsm-3	0.0649666	0.766612	-0.0864015	NA
F32A5.7	WBGene00003078	lsm-4	0.0115827	0.971572	-0.0364615	0.995289
F28F8.3	WBGene00003079	lsm-5	0.0778934	0.779908	-0.017497	0.998544
Y71G12B.14	WBGene00003080	lsm-6	0.132364	0.557897	-0.0383919	0.995289
ZK593.7	WBGene00003081	lsm-7	-0.0664134	0.835779	-0.139892	0.979458
Y73B6BL.32	WBGene00003082	lsm-8	-0.0382866	0.848029	0.0209814	0.995289
T22A3.3	WBGene00003083	lst-1	0.16586	0.355746	-0.00376561	0.999286
R160.7	WBGene00003084	lst-2	0.492918	2.19058e-07	0.00755502	0.999286
Y37A1B.1	WBGene00003085	lst-3	0.0792451	0.599045	-0.0766173	0.979458
Y37A1B.2	WBGene00003086	lst-4	-0.252998	0.177405	-0.0246527	0.995289
F49H12.1	WBGene00003087	lsy-2	0.536259	0.000198154	-0.0472962	0.98689
C32C4.6	WBGene00003088	lsy-6	NA	NA	NA	NA
K02C4.4	WBGene00003089	ltd-1	-0.366149	0.00554027	0.0725569	0.974011
Y22F5A.4	WBGene00003090	lys-1	0.225837	0.304844	0.198097	0.861212
Y22F5A.5	WBGene00003091	lys-2	0.245992	0.528828	0.34755	0.505204
Y22F5A.6	WBGene00003092	lys-3	1.78345	7.26452e-13	0.256477	0.874986
F58B3.1	WBGene00003093	lys-4	-0.454444	0.267566	-0.297906	0.792545
F58B3.2	WBGene00003094	lys-5	0.398499	0.450231	-0.192971	0.943963
F58B3.3	WBGene00003095	lys-6	-1.50506	0.00141486	-0.201321	0.949338
C02A12.4	WBGene00003096	lys-7	0.166075	0.828416	-0.401026	0.240555
C17G10.5	WBGene00003097	lys-8	-0.348425	0.28549	0.023415	0.995289
C54C8.6	WBGene00003098	lys-9	-0.11378	NA	0.0788374	NA
F17E9.11	WBGene00003099	lys-10	2.06375	8.39292e-06	-0.133104	0.979458
Y53C12B.5	WBGene00003100	mab-3	0.2828	0.481378	-0.130427	0.975102
C08C3.3	WBGene00003102	mab-5	0.709728	0.00192709	0.104061	0.921454
ZC13.4	WBGene00003104	mab-7	-1.1195	0.00014107	0.376921	0.577007
T27A1.6	WBGene00003106	mab-9	-0.177755	0.558534	0.314657	0.489345
R166.1	WBGene00003107	mab-10	0.215578	0.681409	-0.238274	0.676947
Y71G12B.20	WBGene00003111	mab-20	0.130387	0.57094	-0.0138665	0.999286
F35G12.6	WBGene00003112	mab-21	0.0667356	0.778471	-0.199891	0.77279
C32C4.5	WBGene00003114	mab-23	-0.650746	0.0682365	0.432384	0.424273
Y48C3A.7	WBGene00003119	mac-1	-0.305582	0.0752951	-0.119032	0.902372
R09B3.5	WBGene00003123	mag-1	-0.0672611	0.774041	-0.0374105	0.995289
K10B3.9	WBGene00003124	mai-1	1.03931	3.13316e-10	-0.081787	0.986742
Y37E11AL.7	WBGene00003129	map-1	-0.168724	0.344365	-0.0106833	0.998544
[truncated: 44,664 more rows]
